# Supplementary material for: Sequencing of the needle transcriptome from Norway spruce (Picea abies Karst L.) reveals lower substitution rates, but similar selective constraints in gymnosperms and angiosperms
Source: BMC Genomics. 2012 Nov 2;13:589. doi: 10.1186/1471-2164-13-589 (PMC3543189; doi:10.1186/1471-2164-13-589)
Supplement: Additional file 1 — Annotation file. Annotation and level of gene expression for the Picea abies PUTs. Details on the meaning of the different columns can be found on Sheet1. [file 1471-2164-13-589-S1.ods]

## Sheet: Information
Column header	Feature
PUT ID	Name of sequence
PUT Length	Length of PUT
Predicted ORF information	Predicted open reading frames
Start	Start of frame
End	End of frame
Code	Code used to represent characteristics of the PUT. code:111 represents potential full length ORF prediction (including start and stop codon with an extra upstream stop codon found); code:000 to code:110 are all partial ORFs
Pfam annotation	Annotation of ORF against the PFAM database, included information is: Type of hit Name (Positions in ORF)
BLAST vs Different databases	Results of Blasting the PUTs against different databases, within conifers nucleotide blast were used whereas blastx were used to compare to non-conifer databases
Sequence identifier	Name of best hit
Expected Value	Statistical value for the hit
Score (bits)	Normalized hit score
Match Identity (%)	Percentage of identical residues within the hit
Query Coverage	The proportion of the PUT that is within the hit
GO ID	Gene Ontology information
Mapped reads	Number of reads mapping to PUTs in the different libraries

## Sheet: Data
		Predicted ORF information			Pfam annotation	BLASTX vs The Arabidopsis Information Resource (TAIR)						BLASTX vs Uniprot plants peptides						BLASTN vs itself					BLASTN vs Picea glauca PUT of plantgdb combined with mRNA database of GenBank					BLASTN vs Picea sitchensis Full Length mRNA databse of GenBank					BLASTN vs Bacterial Genomes / Chloroplastic Genomes /A.thalia Mitochondrion Genome in NCBI and RepBase					Mapped reads
PUT ID	PUT Length	Start	End	Code	type:name (start - end)	Sequence Identifier	Expect Value	Score(bits)	Match Identity(%)	Query Coverage	GO ID	Sequence Identifier	Expect Value	Score(bits)	Match Identity(%)	Query Coverage	GO ID	Sequence Identifier	Evalue	Score(bits)	Match Identity	Qquery Coverage	Sequence Identifier	Expect Value	Score(bits)	Match Identity(%)	Query Coverage	Sequence Identifier	Expect Value	Score(bits)	Match Identity(%)	Query Coverage	hit	evalue	score	identity	Qcoverage	Light1	Light2	Light3	Dark1	Dark2	Dark3
ABYSS4_2_670_256_67385	256	3	254	code:001	NA	NA	NA	NA	NA	NA	NA	NA	NA	NA	NA	NA	NA	FCL38Contig1	4.00E-78	289	100	0.5859375	NA	NA	NA	NA	NA	NA	NA	NA	NA	NA	NA	NA	NA	NA	NA	1792	573	1910	1157	1349	1265
ABYSS5_2_905_153_167704	153	3	116	code:010	NA	NA	NA	NA	NA	NA	NA	NA	NA	NA	NA	NA	NA	CL60Contig1	2.00E-68	256	100	0.869281046	NA	NA	NA	NA	NA	NA	NA	NA	NA	NA	NA	NA	NA	NA	NA	254	1483	540	1298	1488	2079
ABYSS7_2_1438_158_108080	158	1	144	code:010	NA	NA	NA	NA	NA	NA	NA	NA	NA	NA	NA	NA	NA	FCL63Contig1	8.00E-71	264	100	0.867088608	NA	NA	NA	NA	NA	NA	NA	NA	NA	NA	NA	NA	NA	NA	NA	21	359	50	333	884	840
CL1002Contig1	2191	196	1509	code:111	Family : Clat_adaptor_s (7-129), PF01217.13; Family : Adap_comp_sub (167-438), PF00928.14	AT5G46630.1	0	801	94.06392694	0.599726152	GO:0006810,GO:0006886,GO:0005886,GO:0016192	B8LR65_PICSI	0	833	99.08675799	0.599726152	GO:0030131,GO:0030132,GO:0005515,GO:0006886,GO:0016192	NODE_10538_length_33_cov_22.121212	1.00E-18	94.9	95.23809524	0.027384756	PUT-175a-Picea_glauca-27241	0	3705	98.52563291	0.982656321	EF678386	0	3719	98.35247047	0.995892287	NA	NA	NA	NA	NA	1275	691	780	680	634	568
CL1003Contig1	1201	153	893	code:111	Family : Epimerase (8-129), PF01370.14; Domain : adh_short (8-131), PF00106.18; Family : NmrA (8-122), PF05368.6; Family : 3Beta_HSD (9-132), PF01073.12	AT5G02240.1	2.00E-20	97.1	33.06772908	0.584512906	GO:0005774,GO:0048046,GO:0003854,GO:0003824,GO:0005488,GO:0005886	D5A8X6_PICSI	5.00E-127	455	89.47368421	0.616985845	GO:0003854,GO:0005488,GO:0006694	PUT2464	0	804	96.41350211	0.394671107	PUT-175a-Picea_glauca-35831	0	2113	99.55317248	0.931723564	PUT-175a-Picea_sitchensis-6936	0	2050	99.44903581	0.90674438	NA	NA	NA	NA	NA	558	473	532	514	380	467
CL1004Contig1	907	199	633	code:111	Domain : eIF-1a (30-94), PF01176.12	AT2G04520.1	2.00E-51	199	95.95959596	0.327453142	GO:0006413,GO:0003743,GO:0003723	A9NLE4_PICSI	7.00E-52	205	100	0.327453142	GO:0003743	NODE_14322_length_586_cov_83.764503	4.00E-159	560	87.27634195	0.545755237	PUT-175a-Picea_glauca-39445	0	1586	98.91049122	1	PUT-175a-Picea_sitchensis-8937	0	1571	98.93028846	0.988974642	NA	NA	NA	NA	NA	709	752	647	986	929	1066
CL1005Contig1	995	131	994	code:101	Family : Aldedh (2-279), PF00171.15	AT1G44170.2	2.00E-109	392	64.11149826	0.865326633	GO:0016020,GO:0005773	A9NUC8_PICSI	3.00E-152	538	96.18055556	0.868341709	GO:0004030,GO:0006081,GO:0055114	NODE_19197_length_435_cov_29.466667	4.00E-163	573	88.83928571	0.450251256	GQ03115_K21.1	0	1809	98.28629032	0.996984925	EF084930	0	1827	98.49246231	1	NA	NA	NA	NA	NA	353	129	297	186	179	161
CL1006Contig1	820	160	801	code:111	Family : E1_dh (99-198), PF00676.13	AT1G01090.1	3.00E-57	218	76.42857143	0.508536585	GO:0008152,GO:0006096,GO:0009941,GO:0055114,GO:0009507	B8LRC3_PICSI	5.00E-109	394	94.63414634	0.75	GO:0043231,GO:0004739,GO:0006096,GO:0055114	NODE_15408_length_385_cov_39.140259	5.00E-99	360	97.07317073	0.25	PUT-175a-Picea_glauca-29284	0	1383	97.09962169	0.967073171	EF678446	0	1163	97.42813918	0.806097561	gi|33862273|ref|NC_005071.1|	5.00E-11	75.7	85.50724638	0.084146341	525	539	509	794	848	815
CL1008Contig1	1435	1	1185	code:011	Family : NPH3 (1-245), PF03000.7	AT5G48800.1	9.00E-125	444	66.1498708	0.802787456	GO:0009416,GO:0004871,GO:0005886	B9S529_RICCO	1.00E-137	491	69.35064935	0.804878049	GO:0005515,GO:0004871,GO:0009416	NA	NA	NA	NA	NA	PUT-175a-Picea_glauca-24081	0	2663	99.85683608	0.994425087	PUT-175a-Picea_sitchensis-1980	0	1488	99.49109415	0.547735192	NA	NA	NA	NA	NA	300	83	181	126	131	101
CL1009Contig1	711	83	601	code:111	Domain : Hydrolase (47-162), PF00702.19	NA	NA	NA	NA	NA	NA	NA	NA	NA	NA	NA	NA	NODE_42806_length_528_cov_15.371212	7.00E-109	392	91.1971831	0.398030942	PUT-175a-Picea_glauca-2091	0	1260	99.12152269	0.959212377	BT124473	0	1260	99.12152269	0.959212377	NA	NA	NA	NA	NA	155	51	143	45	60	38
CL1010Contig1	1021	213	680	code:111	Domain : E1_DerP2_DerF2 (29-147), PF02221.8	AT3G11780.1	4.00E-36	149	50.73529412	0.399608227	GO:0005773	A9NRH8_PICSI	4.00E-83	309	99.35483871	0.455435847	NA	NA	NA	NA	NA	NA	GQ03220_P21.1	0	1356	97.79507134	0.755142018	PUT-175a-Picea_sitchensis-23015	0	1333	97.88359788	0.740450539	NA	NA	NA	NA	NA	1511	1575	1234	1707	1506	1617
CL1012Contig1	726	111	572	code:111	NA	NA	NA	NA	NA	NA	NA	A9NTW2_PICSI	2.00E-53	209	96.15384615	0.537190083	NA	NA	NA	NA	NA	NA	PUT-175a-Picea_glauca-31598	0	1077	94.72913616	0.94077135	EF084762	0	890	93.90862944	0.814049587	NA	NA	NA	NA	NA	73	63	76	63	60	51
CL1013Contig1	696	97	519	code:111	Domain : Ribosomal_L7Ae (27-120), PF01248.19	AT2G32060.2	6.00E-47	184	65.87301587	0.543103448	GO:0005634,GO:0022626	A9NQ79_PICSI	9.00E-77	287	100	0.607758621	GO:0005840,GO:0003735,GO:0006412	NA	NA	NA	NA	NA	NA	NA	NA	NA	NA	NA	NA	NA	NA	NA	NA	NA	NA	NA	NA	353	225	384	290	298	340
CL1014Contig1	454	2	199	code:011	NA	NA	NA	NA	NA	NA	NA	B8LL93_PICSI	4.00E-18	91.3	93.93939394	0.436123348	NA	NODE_27016_length_88_cov_23.863636	8.00E-56	216	98.30508475	0.259911894	PUT-175a-Picea_glauca-30590	0	806	97.79735683	1	EF676523	0	808	98.85057471	0.95814978	NA	NA	NA	NA	NA	349	149	160	194	165	114
CL1017Contig1	428	426	202	code:010	NA	NA	NA	NA	NA	NA	NA	NA	NA	NA	NA	NA	NA	FCL2032Contig1	2.00E-48	191	99.50980392	0.238317757	PUT-175a-Picea_glauca-4293	0	783	99.04534606	0.978971963	EF678498	0	762	98.56801909	0.978971963	NA	NA	NA	NA	NA	357	126	225	308	288	247
CL101Contig1	299	2	127	code:011	NA	NA	NA	NA	NA	NA	NA	NA	NA	NA	NA	NA	NA	PUT7335	4.00E-141	498	100	0.866220736	PUT-175a-Picea_glauca-11925	1.00E-141	502	100	0.872909699	PUT-175a-Picea_sitchensis-1242	2.00E-141	500	100	0.869565217	NA	NA	NA	NA	NA	23	9	35	30	56	43
CL1022Contig1	737	667	2	code:101	Family : Copine (105-204), PF07002.9	AT3G01650.1	6.00E-67	250	72.67080745	0.655359566	GO:0006499,GO:0008270	B2KZG6_PICAB	1.00E-98	360	100	0.830393487	NA	NODE_20315_length_490_cov_40.942856	4.00E-155	546	87.47346072	0.639077341	PUT-175a-Picea_glauca-42074	0	1265	98.82697947	0.925373134	EF085051	0	871	89.29618768	0.925373134	NA	NA	NA	NA	NA	54	36	60	33	55	24
CL1024Contig1	580	291	452	code:111	NA	NA	NA	NA	NA	NA	NA	NA	NA	NA	NA	NA	NA	ABYSS4_2_89_65_9913	2.00E-28	125	100	0.112068966	PUT-175a-Picea_glauca-19128	0	865	93.49315068	1	NA	NA	NA	NA	NA	NA	NA	NA	NA	NA	470	346	722	571	428	436
CL1025Contig1	828	140	442	code:111	Domain : Cyt-b5 (5-100), PF00173.21	AT2G24940.1	1.00E-35	147	75	0.333333333	GO:0020037	A9NSU1_PICSI	2.00E-48	193	100	0.344202899	GO:0020037	NODE_38429_length_301_cov_29.568106	8.00E-87	319	92.16589862	0.262077295	PUT-175a-Picea_glauca-44368	0	1534	99.14529915	0.989130435	EF084515	0	1509	98.7804878	0.989130435	NA	NA	NA	NA	NA	478	362	355	377	422	424
CL1027Contig1	501	3	500	code:001	Domain : Pkinase_Tyr (94-164), PF07714.10	AT3G20200.1	2.00E-23	105	39.50617284	0.97005988	GO:0004674,GO:0005524,GO:0004672,GO:0006950,GO:0006468	B8LPB1_PICSI	1.00E-88	325	98.18181818	0.988023952	GO:0000151,GO:0005524,GO:0004674,GO:0004842,GO:0006468	NA	NA	NA	NA	NA	PUT-175a-Picea_glauca-24779	1.00E-17	91.1	100	0.093812375	EF677684	0	925	98.99193548	0.99001996	NA	NA	NA	NA	NA	43	73	37	53	39	41
CL1029Contig1	938	3	680	code:010	NA	NA	NA	NA	NA	NA	NA	NA	NA	NA	NA	NA	NA	NA	NA	NA	NA	NA	PUT-175a-Picea_glauca-11247	0	937	99.12451362	0.579957356	PUT-175a-Picea_sitchensis-26467	0	1029	99.19928826	0.626865672	NA	NA	NA	NA	NA	671	907	697	959	890	1120
CL102Contig1	584	319	14	code:111	NA	NA	NA	NA	NA	NA	NA	NA	NA	NA	NA	NA	NA	PUT1448	3.00E-133	473	90.64327485	0.585616438	PUT-175a-Picea_glauca-36752	0	1046	97.77015437	0.998287671	BT070569	0	1029	97.43589744	1	NA	NA	NA	NA	NA	515	2277	785	2598	4169	3555
CL1030Contig1	1177	1	552	code:011	Domain : COX5B (87-174), PF01215.12	AT3G15640.2	1.00E-33	141	50.93167702	0.407816483	GO:0005740,GO:0004129,GO:0008270,GO:0005739,GO:0050897,*	A9NSR3_PICSI	2.00E-81	303	98.69932432	0.596431606	GO:0005740,GO:0004129	PUT3329	1.00E-137	489	93.63636364	0.279524214	PUT-175a-Picea_glauca-47266	0	1613	99.38109506	0.981308411	PUT-175a-Picea_sitchensis-11060	0	1631	99.70433255	0.957519116	gi|226875271|gb|EU998739.3|	4.00E-09	58.4	100	0.02548853	866	344	642	525	554	427
CL1032Contig1	824	823	587	code:011	NA	NA	NA	NA	NA	NA	NA	NA	NA	NA	NA	NA	NA	PUT4774	1.00E-19	96.8	100	0.060679612	PUT-175a-Picea_glauca-18253	0	777	99.75429975	0.493932039	BT070338	0	735	98.98477157	0.47815534	NA	NA	NA	NA	NA	154	61	89	92	83	74
CL1034Contig1	1159	2	1159	code:001	Family : DUF221 (131-386), PF02714.8	AT1G30360.1	3.00E-111	399	56.95876289	0.999137187	GO:0005774,GO:0016020,GO:0009941,GO:0005886,GO:0005773,GO:0009507	B9GJG0_POPTR	1.00E-129	464	65.97402597	0.996548749	GO:0016020	PUT1772	0	898	90.39634146	0.566005177	PUT-175a-Picea_glauca-31295	0	2171	99.13718723	1	PUT-175a-Picea_sitchensis-12126	8.00E-79	294	97.02380952	0.144952545	NA	NA	NA	NA	NA	1568	719	1192	988	917	761
CL1035Contig1	722	721	362	code:011	NA	NA	NA	NA	NA	NA	NA	A9NWS1_PICSI	3.00E-38	159	98.7654321	0.336565097	GO:0005634,GO:0003677,GO:0003700,GO:0006355	FCL4134Contig1	4.00E-08	58.4	100	0.041551247	PUT-175a-Picea_glauca-28899	0	1352	99.58448753	1	EF085786	0	1325	99.57627119	0.980609418	NA	NA	NA	NA	NA	625	231	346	270	309	297
CL1036Contig1	831	830	684	code:010	NA	NA	NA	NA	NA	NA	NA	NA	NA	NA	NA	NA	NA	NA	NA	NA	NA	NA	PUT-175a-Picea_glauca-1249264	0	860	98.72340426	0.563176895	EF676514	0	871	98.93162393	0.563176895	NA	NA	NA	NA	NA	85	23	42	28	38	29
CL1038Contig1	448	448	272	code:011	Domain : S-AdoMet_synt_C (1-45), PF02773.9	AT4G01850.2	4.00E-24	107	90.19607843	0.341517857	GO:0005829,GO:0004478,GO:0006556,*	METK3_PICSI	1.00E-25	116	94.91525424	0.395089286	GO:0005737,GO:0005524,GO:0046872,GO:0004478,GO:0006730	FCL9Contig12	3.00E-84	310	91.47982063	0.497767857	PUT-175a-Picea_glauca-39219	2.00E-155	548	98.99665552	0.667410714	PUT-175a-Picea_sitchensis-4131319	0	840	99.55357143	1	NA	NA	NA	NA	NA	152	77	136	136	85	95
CL1039Contig1	557	555	1	code:001	Domain : Glyco_hydro_16 (29-183), PF00722.14	AT4G03210.1	9.00E-61	229	62.01117318	0.947935368	GO:0012505,GO:0048046,GO:0005618,GO:0006073,GO:0005975	A9NNJ5_PICSI	3.00E-106	384	99.45652174	0.991023339	GO:0048046,GO:0005618,GO:0004553,GO:0016762,GO:0006073	FCL356Contig1	0	842	93.26047359	0.985637343	PUT-175a-Picea_glauca-6821	0	1048	99.45848375	0.994614004	EF082854	0	1037	99.09747292	0.994614004	NA	NA	NA	NA	NA	278	191	227	171	196	184
CL1041Contig1	1052	119	811	code:111	NA	NA	NA	NA	NA	NA	NA	A9NXM1_PICSI	9.00E-102	371	76.89655172	0.812737643	GO:0005783,GO:0016021,GO:0005506,GO:0016491,GO:0006633,GO:0055114	FCL1162Contig1	0	871	97.55701343	0.55513308	PUT-175a-Picea_glauca-45521	0	1392	97.48110831	0.754752852	PUT-175a-Picea_sitchensis-27255	0	1392	97.48110831	0.754752852	NA	NA	NA	NA	NA	184	112	172	67	47	52
CL1043Contig1	547	354	545	code:101	NA	AT1G07110.1	2.00E-25	112	85.71428571	0.345521024	GO:0005886	O64983_SPIOL	6.00E-26	117	90.47619048	0.345521024	GO:0003873,GO:0005524,GO:0030246,GO:0004331,GO:0006003	NA	NA	NA	NA	NA	NA	NA	NA	NA	NA	NA	NA	NA	NA	NA	NA	NA	NA	NA	NA	88	31	95	40	32	34
CL1045Contig1	488	486	304	code:011	NA	NA	NA	NA	NA	NA	NA	NA	NA	NA	NA	NA	NA	ABYSS3_1_847_61_5255	3.00E-26	117	100	0.125	PUT-175a-Picea_glauca-18176	0	877	98.17444219	1	PUT-175a-Picea_sitchensis-16056	0	842	96.59318637	1	NA	NA	NA	NA	NA	495	703	403	712	557	640
CL1047Contig1	1262	1262	348	code:011	Family : K_trans (1-305), PF02705.9	AT1G60160.1	1.00E-106	383	63.19218241	0.72503962	GO:0006813,GO:0009507	A5AQ33_VITVI	9.00E-116	418	68.52459016	0.72503962	GO:0016020,GO:0015079	NA	NA	NA	NA	NA	PUT-175a-Picea_glauca-17036	0	956	96.92585895	0.438193344	NA	NA	NA	NA	NA	NA	NA	NA	NA	NA	199	66	131	84	134	83
CL104Contig1	1680	206	1270	code:111	Domain : Gln-synt_N (20-97), PF03951.12; Domain : Gln-synt_C (104-350), PF00120.17	AT5G37600.1	2.00E-169	592	84.70254958	0.630357143	GO:0004356,GO:0005618,GO:0005507,GO:0005886,GO:0022626	A9NSW2_PICSI	0	676	99.43661972	0.633928571	GO:0005524,GO:0004356,GO:0006542	PUT2944	0	858	95.10869565	0.326785714	PUT-175a-Picea_glauca-1892	0	3113	99.22295278	0.995238095	PUT-175a-Picea_sitchensis-23919	0	3100	99.16117436	0.992857143	NA	NA	NA	NA	NA	4078	2060	3082	2713	2512	2122
CL1052Contig1	483	1	483	code:001	Family : Dirigent (33-161), PF03018.7	AT1G22900.1	6.00E-17	83.6	35.9375	0.795031056	GO:0012505	A6YR01_PICSI	5.00E-61	233	83.11688312	0.956521739	NA	NODE_9631_length_360_cov_29.130556	9.00E-122	435	85.82089552	0.832298137	PUT-175a-Picea_glauca-46779	0	883	98.3436853	1	PUT-175a-Picea_sitchensis-31257	0	896	99.16317992	0.989648033	NA	NA	NA	NA	NA	123	64	45	52	70	59
CL1053Contig1	1704	3	1112	code:011	Domain : ADH_N (72-130), PF08240.5; Family : ADH_zinc_N (195-311), PF00107.19	AT5G61510.1	9.00E-133	471	75.30864198	0.570422535	GO:0008270,GO:0003824,GO:0005488,GO:0016491	A9NN65_PICSI	0	681	99.72972973	0.651408451	GO:0016491,GO:0008270,GO:0055114	NODE_24807_length_48_cov_37.104168	9.00E-19	94.9	99.03846154	0.030516432	PUT-175a-Picea_glauca-649264	0	2634	99.28571429	0.821596244	PUT-175a-Picea_sitchensis-5197	0	2646	99.42857143	0.821596244	NA	NA	NA	NA	NA	898	570	686	716	619	542
CL1055Contig1	1014	194	619	code:111	Domain : PP-binding (69-135), PF00550.18	AT4G25050.1	3.00E-27	119	60.50420168	0.352071006	GO:0009941,GO:0009570,GO:0009507	A9NNZ5_PICSI	2.00E-62	240	100	0.366863905	GO:0000036,GO:0048037,GO:0031177,GO:0006633	PUT1835	0	885	92.66770671	0.630177515	PUT-175a-Picea_glauca-14326	0	1892	99.01380671	1	PUT-175a-Picea_sitchensis-27280	0	1734	99.24568966	0.914201183	NA	NA	NA	NA	NA	1456	619	1049	921	1047	859
CL1057Contig1	635	63	470	code:111	Domain : Ribosomal_L2 (43-119), PF00181.16	ATCG01310.1	1.00E-48	189	66.41791045	0.633070866	GO:0016020	A9NSE1_PICSI	1.00E-75	283	100	0.642519685	GO:0015934,GO:0003723,GO:0003735,GO:0016740,GO:0006412	NODE_1963_length_55_cov_376.799988	7.00E-24	110	98.64864865	0.08976378	PUT-175a-Picea_glauca-12253	0	1158	99.83686786	1	EF084229	0	1138	99.18300654	0.963779528	gi|7524593|ref|NC_001631.1|	0	1060	97.04918033	0.960629921	9270	5028	7515	4086	2905	3841
CL105Contig1	1952	1821	481	code:111	Domain : GTP_EFTU (5-223), PF00009.20; Domain : GTP_EFTU_D2 (248-314), PF03144.18; Domain : GTP_EFTU_D3 (322-429), PF03143.10	AT5G60390.3	0	841	93.80733945	0.670081967	GO:0006414	A9NWR1_PICSI	0	883	99.7706422	0.670081967	GO:0005737,GO:0005525,GO:0003924,GO:0003746	PUT7130	2.00E-141	502	98.1884058	0.141393443	PUT-175a-Picea_glauca-13037	0	3523	99.57012359	0.952868852	PUT-175a-Picea_sitchensis-23930	0	3536	99.62365591	0.952868852	NA	NA	NA	NA	NA	21059	9279	15074	12020	12918	10668
CL1060Contig1	447	2	376	code:011	Family : COPI_C (1-44), PF06957.4	AT2G21390.1	4.00E-15	77.4	70.45454545	0.295302013	GO:0006886,GO:0016020,GO:0005198,GO:0016192	A2YYM7_ORYSI	4.00E-14	77.8	77.27272727	0.295302013	GO:0030126,GO:0005515,GO:0005198,GO:0006886,GO:0016192	NODE_49943_length_178_cov_21.129213	2.00E-26	117	100	0.136465324	PUT-175a-Picea_glauca-28136	0	756	98.77149877	0.910514541	PUT-175a-Picea_sitchensis-13017	0	756	98.77149877	0.910514541	NA	NA	NA	NA	NA	201	51	158	91	103	80
CL1062Contig1	687	686	210	code:011	Family : AAA (16-70), PF00004.22	AT1G53750.1	9.00E-83	303	98.67549669	0.659388646	GO:0005886	B8LL88_PICSI	3.00E-82	305	100	0.659388646	GO:0005737,GO:0005524,GO:0017111,GO:0030163	FCL3100Contig1	3.00E-89	327	92.30769231	0.321688501	PUT-175a-Picea_glauca-2116	0	1265	99.84917044	1	EF676518	0	1260	99.77375566	1	NA	NA	NA	NA	NA	672	273	477	347	350	254
CL1063Contig1	412	188	24	code:111	NA	NA	NA	NA	NA	NA	NA	NA	NA	NA	NA	NA	NA	NODE_8431_length_422_cov_15.284360	4.00E-21	100	90.4109589	0.177184466	PUT-175a-Picea_glauca-4782	7.00E-89	327	92.66055046	0.529126214	PUT-175a-Picea_sitchensis-30686	1.00E-155	548	94.52449568	0.817961165	NA	NA	NA	NA	NA	34	16	25	19	33	22
CL1066Contig1	630	629	234	code:011	Domain : 2OG-FeII_Oxy (21-67), PF03171.13	AT4G23340.1	6.00E-14	74.3	44.31818182	0.40952381	GO:0016491	A9NW35_PICSI	4.00E-33	142	72.91666667	0.447619048	GO:0016491,GO:0055114	NODE_6443_length_380_cov_25.915789	5.00E-73	273	98.64864865	0.234920635	PUT-175a-Picea_glauca-18736	0	837	98.05194805	0.733333333	PUT-175a-Picea_sitchensis-8905	3.00E-91	335	87.23404255	0.447619048	NA	NA	NA	NA	NA	91	28	94	63	58	40
CL1067Contig1	601	2	367	code:011	NA	NA	NA	NA	NA	NA	NA	NA	NA	NA	NA	NA	NA	NODE_70096_length_145_cov_11.282759	4.00E-07	54.5	100	0.046589018	PUT-175a-Picea_glauca-27396	0	1133	99.3344426	1	PUT-175a-Picea_sitchensis-18744	0	846	99.11504425	0.752079867	NA	NA	NA	NA	NA	80	37	84	46	56	28
CL1068Contig1	672	670	113	code:011	NA	AT3G53500.2	3.00E-32	135	51.49253731	0.598214286	GO:0000166,GO:0008270,GO:0003676	A9NYX0_PICSI	9.00E-42	171	80.86956522	0.513392857	GO:0003676,GO:0000166,GO:0008270	FCL2070Contig1	4.00E-140	496	98.74551971	0.459821429	PUT-175a-Picea_glauca-38441	0	1023	98.56115108	0.827380952	PUT-175a-Picea_sitchensis-17218	0	1023	98.56115108	0.827380952	NA	NA	NA	NA	NA	31	23	23	21	21	18
CL106Contig1	825	647	192	code:111	NA	NA	NA	NA	NA	NA	NA	NA	NA	NA	NA	NA	NA	NODE_5406_length_666_cov_266.983490	0	923	95.53571429	0.678787879	PUT-175a-Picea_glauca-4669	0	1056	94.72891566	0.804848485	EF086506	0	1104	95.80838323	0.80969697	NA	NA	NA	NA	NA	492	598	588	837	1070	907
CL1073Contig1	937	151	624	code:111	Domain : Skp1_POZ (7-64), PF03931.8; Domain : Skp1 (81-158), PF01466.12	AT5G42190.1	3.00E-56	215	72.28915663	0.489861259	GO:0006511,GO:0005515,GO:0005737,GO:0009793,GO:0019005,GO:0004842,*	Q3ZDI8_PICAB	1.00E-94	284	100	0.589114194	GO:0016874,GO:0005515,GO:0006511	NODE_3850_length_68_cov_739.441162	7.00E-29	127	97.88647343	0.078975454	PUT-175a-Picea_glauca-26702	0	1611	99.76470588	0.933831377	EF087177	0	1594	99.58823529	0.933831377	NA	NA	NA	NA	NA	5743	6144	4714	5954	5295	5432
CL107Contig1	416	90	272	code:111	NA	NA	NA	NA	NA	NA	NA	A9NK71_PICSI	9.00E-34	142	96.72131148	0.439903846	NA	PUT5494	2.00E-129	460	97.01492537	0.641826923	PUT-175a-Picea_glauca-10559	0	696	98.46153846	0.9375	EF081644	9.00E-175	612	94.84536082	0.90625	NA	NA	NA	NA	NA	527	1306	722	1264	1006	1194
CL1081Contig1	250	249	133	code:011	NA	NA	NA	NA	NA	NA	NA	NA	NA	NA	NA	NA	NA	ABYSS4_2_2065_49_9192	1.00E-19	94.9	100	0.196	PUT-175a-Picea_glauca-31159	9.00E-109	392	99.51690821	0.828	EF677917	9.00E-111	398	100	0.828	NA	NA	NA	NA	NA	1255	1310	1313	1536	1472	1542
CL1082Contig1	359	1	318	code:011	NA	AT1G01490.2	7.00E-11	62.4	44.11764706	0.568245125	GO:0046872,GO:0030001	A9P2F5_PICSI	3.00E-37	154	100	0.643454039	GO:0046872,GO:0030001	FCL908Contig1	2.00E-103	373	89.61937716	0.805013928	PUT-175a-Picea_glauca-36494	2.00E-136	485	99.60784314	0.710306407	EF087833	3.00E-174	610	98.51632047	0.938718663	NA	NA	NA	NA	NA	470	431	428	390	249	251
CL1086Contig1	1610	1410	19	code:111	Family : Fasciclin (56-182), PF02469.15; Family : Fasciclin (282-409), PF02469.15	AT5G06390.1	3.00E-115	412	65.94594595	0.67826087	GO:0005773	A9NXQ4_PICSI	0	700	98.49137931	0.864596273	NA	FCL233Contig2	1.00E-72	273	100	0.088198758	PUT-175a-Picea_glauca-47860	0	2988	99.49302915	0.980124224	PUT-175a-Picea_sitchensis-412	0	2978	99.36668778	0.980745342	NA	NA	NA	NA	NA	6035	3572	5779	4542	4168	3730
CL1087Contig1	911	171	377	code:111	Family : Ribosomal_L38e (2-68), PF01781.11	AT3G59540.1	3.00E-30	129	89.85507246	0.227222832	GO:0006412,GO:0003735	A9NLH6_PICSI	5.00E-32	139	100	0.227222832	GO:0005840,GO:0003735,GO:0006412	NODE_23137_length_57_cov_143.842102	5.00E-26	117	100	0.066959385	PUT-175a-Picea_glauca-23918	0	1640	100	0.961580681	PUT-175a-Picea_sitchensis-1473	0	1604	99.82206406	0.950603732	NA	NA	NA	NA	NA	1403	2681	1455	2542	2484	3427
CL1088Contig1	859	859	272	code:011	Family : DAHP_synth_2 (1-171), PF01474.9	AT1G22410.1	2.00E-90	328	85.63535912	0.632130384	GO:0016020,GO:0003849	A9NUF5_PICSI	4.00E-109	395	100	0.68451688	GO:0003849,GO:0009073	CL174Contig1	8.00E-87	319	92.16589862	0.252619325	PUT-175a-Picea_glauca-10953	0	1488	99.74358974	0.908032596	EF084957	0	1477	99.87029831	0.897555297	NA	NA	NA	NA	NA	1695	1105	1544	1720	2063	1476
CL108Contig1	1761	2	859	code:011	Domain : FAD_binding_1 (1-103), PF00667.13; Domain : NAD_binding_1 (140-250), PF00175.14	AT4G24520.2	2.00E-135	479	78.32167832	0.487223169	GO:0006979,GO:0003958,GO:0005783,GO:0009698,GO:0009737,*	Q40916_PSEMZ	8.00E-156	551	93.00699301	0.487223169	GO:0010181,GO:0005506,GO:0003958,GO:0055114	PUT8505	6.00E-79	294	98.7804878	0.093128904	PUT-175a-Picea_glauca-901	0	2613	99.70824216	0.778534923	PUT-175a-Picea_sitchensis-21974	0	1692	99.33184855	0.509937535	NA	NA	NA	NA	NA	2415	1013	1656	1157	1112	983
CL1090Contig1	760	3	449	code:011	NA	AT1G57770.1	2.00E-67	252	79.86577181	0.588157895	GO:0009507	A5AJ81_VITVI	2.00E-71	270	83.89261745	0.588157895	GO:0016491	NA	NA	NA	NA	NA	GQ03320_L08.1	0	1427	99.21052632	1	PUT-175a-Picea_sitchensis-3453	0	1438	99.47368421	1	NA	NA	NA	NA	NA	288	72	204	66	76	60
CL1091Contig1	645	116	616	code:111	Domain : Ribosomal_S7 (44-167), PF00177.14	AT2G37270.2	6.00E-78	286	86.30952381	0.781395349	GO:0005774,GO:0016020,GO:0005618,GO:0005886,GO:0022626,GO:0009507	A9NRE6_PICSI	1.00E-87	323	94.88636364	0.818604651	GO:0015935,GO:0003723,GO:0003735,GO:0006412	FCL284Contig1	0	858	92.5170068	0.905426357	GQ03320_F06.1	0	1058	96.72131148	0.945736434	PUT-175a-Picea_sitchensis-22653	0	1035	96.95945946	0.917829457	NA	NA	NA	NA	NA	812	1628	1084	1732	1670	2377
CL1093Contig1	835	833	429	code:011	Family : PsbP (24-92), PF01789.9	NA	NA	NA	NA	NA	NA	NA	NA	NA	NA	NA	NA	FCL27Contig6	0	990	99.04796018	0.637125749	GQ03401_E15.1	0	956	98.31460674	0.637125749	EF677785	0	956	98.31460674	0.637125749	NA	NA	NA	NA	NA	52	64	43	46	66	73
CL1094Contig1	585	292	564	code:111	NA	AT2G02120.1	6.00E-13	70.9	42.46575342	0.374358974	GO:0012505	Q40779_PICAB	9.00E-44	177	100	0.425641026	GO:0006952	NODE_57413_length_1316_cov_137.085861	6.00E-164	575	90.73634204	0.717948718	PUT-175a-Picea_glauca-4888	0	956	96.79144385	0.952136752	EF086006	0	942	97.27272727	0.931623932	NA	NA	NA	NA	NA	659	650	464	927	2749	1567
CL1095Contig1	1048	1048	527	code:011	NA	AT5G49980.1	1.00E-60	230	64	0.498091603	GO:0004842,*	D5A8M5_PICSI	3.00E-96	353	99.42528736	0.498091603	NA	NA	NA	NA	NA	NA	PUT-175a-Picea_glauca-8418	0	1615	97.77777778	0.858778626	BT122521	0	1644	98.33333333	0.858778626	NA	NA	NA	NA	NA	244	71	198	141	122	82
CL1096Contig1	1393	1251	712	code:111	Domain : Ribosomal_L5 (9-62), PF00281.12; Domain : Ribosomal_L5_C (66-165), PF00673.14	AT5G45775.2	2.00E-94	343	93.88888889	0.387652548	GO:0006412,GO:0003735,GO:0005773	D5ACF6_PICSI	9.00E-98	358	100	0.387652548	GO:0005840,GO:0003735,GO:0006412	FCL3280Contig1	0	656	91.82795699	0.333811917	PUT-175a-Picea_glauca-6159	0	1988	99.05926623	0.76310122	PUT-175a-Picea_sitchensis-28005	0	1846	99.0872211	0.707824838	NA	NA	NA	NA	NA	1206	1863	1071	1774	1737	2181
CL1097Contig1	619	36	281	code:111	NA	AT2G47690.1	3.00E-29	125	77.27272727	0.319870759	GO:0045271,GO:0003674,GO:0005747,GO:0031966,GO:0009853,GO:0005739,*	A9NTG6_PICSI	4.00E-36	152	100	0.397415186	NA	NA	NA	NA	NA	NA	PUT-175a-Picea_glauca-24223	0	1123	98.38449111	1	PUT-175a-Picea_sitchensis-31281	0	1123	98.38449111	1	NA	NA	NA	NA	NA	233	116	196	194	209	193
CL1098Contig1	379	227	3	code:101	Family : peroxidase (47-75), PF00141.16	AT1G44970.1	1.00E-13	72	58.49056604	0.419525066	GO:0012505,GO:0006979,GO:0020037,GO:0004601,GO:0055114	A9NP92_PICSI	1.00E-32	139	85	0.633245383	GO:0020037,GO:0004601,GO:0055114,GO:0006979	FCL2028Contig1	7.00E-111	398	94.04761905	0.664907652	PUT-175a-Picea_glauca-38117	2.00E-125	448	93.728223	0.757255937	PUT-175a-Picea_sitchensis-22346	3.00E-137	487	88.9182058	1	NA	NA	NA	NA	NA	21	24	24	36	42	27
CL109Contig1	1917	280	1497	code:111	Domain : ArfGap (11-115), PF01412.11	AT4G17890.1	9.00E-110	394	53.69458128	0.61971831	GO:0032312,GO:0008060,GO:0008270	D5A9S4_PICSI	0	749	99.24050633	0.618153365	GO:0008060,GO:0008270,GO:0032312	NODE_27907_length_32_cov_15.093750	9.00E-23	108	96.77419355	0.032342201	PUT-175a-Picea_glauca-3759	0	3319	99.7698504	0.906624935	PUT-175a-Picea_sitchensis-22800	0	3357	99.27374302	0.933229004	NA	NA	NA	NA	NA	3357	1508	2753	2399	2246	2030
CL10Contig1	503	206	24	code:111	NA	NA	NA	NA	NA	NA	NA	A9NL88_PICSI	9.00E-33	140	98.33333333	0.357852883	NA	CL10Contig2	5.00E-175	612	94.75	0.771371769	PUT-175a-Picea_glauca-4121	0	825	97.84017279	0.920477137	EF083248	0	740	95.03239741	0.920477137	NA	NA	NA	NA	NA	173	133	95	209	326	369
CL10Contig2	454	454	197	code:011	NA	NA	NA	NA	NA	NA	NA	A9NK48_PICSI	2.00E-34	145	98.38709677	0.40969163	NA	CL10Contig1	5.00E-175	612	94.75	0.881057269	PUT-175a-Picea_glauca-4128	0	752	99.25	0.881057269	EF677095	0	760	98.7804878	0.9030837	NA	NA	NA	NA	NA	367	385	359	439	559	596
CL10Contig3	751	235	393	code:111	NA	NA	NA	NA	NA	NA	NA	A9NPI3_PICSI	6.00E-26	118	100	0.199733688	NA	CL10Contig2	1.00E-140	498	95.4248366	0.403462051	PUT-175a-Picea_glauca-4130	4.00E-151	535	98.29351536	0.390146471	EF086222	1.00E-153	542	97.38562092	0.407456724	NA	NA	NA	NA	NA	101	53	65	30	45	50
CL1100Contig1	1815	495	1178	code:111	Family : Bap31 (3-199), PF05529.5	AT5G48660.1	4.00E-52	203	53.52112676	0.350413223	GO:0012505,GO:0006886,GO:0005783,GO:0016021	D5A8P4_PICSI	4.00E-109	396	98.68421053	0.376859504	GO:0005783,GO:0016021,GO:0006886	PUT1141	0	1296	98.62825789	0.401101928	PUT-175a-Picea_glauca-26614	0	3240	99.53188999	0.941597796	BT122541	0	2019	99.43820225	0.588429752	NA	NA	NA	NA	NA	483	222	332	380	301	291
CL1101Contig1	1611	1609	236	code:011	Family : Arginosuc_synth (63-451), PF00764.12	AT4G24830.1	0	689	80	0.819366853	GO:0005524,GO:0004055,GO:0006526,GO:0009570,GO:0009507	A9NXV1_PICSI	0	852	99.34497817	0.852886406	GO:0005737,GO:0004055,GO:0005524,GO:0006526	NODE_19145_length_592_cov_17.221283	6.00E-38	158	95.74468085	0.058348852	PUT-175a-Picea_glauca-9749262	0	2181	97.51700024	0.807572936	PUT-175a-Picea_sitchensis-16403	0	2886	98.24451411	0.984481688	NA	NA	NA	NA	NA	1213	648	646	677	753	615
CL1102Contig1	1336	296	901	code:111	Domain : Cu_bind_like (37-121), PF02298.10	AT5G20230.1	3.00E-19	93.6	37.00787402	0.280688623	GO:0009055,GO:0005507,GO:0046658,GO:0005886,GO:0005773	A9NT72_PICSI	3.00E-78	293	97.02970297	0.453592814	GO:0005507,GO:0009055	ABYSS4_1_1412_51_6954	5.00E-20	98.7	100	0.038173653	PUT-175a-Picea_glauca-31203	0	2417	98.77862595	0.97754491	PUT-175a-Picea_sitchensis-23907	0	1969	96.83377309	0.851047904	NA	NA	NA	NA	NA	4341	4027	4474	4523	4539	4294
CL1103Contig1	663	160	501	code:111	NA	NA	NA	NA	NA	NA	NA	D5A9B7_PICSI	2.00E-43	176	77.20588235	0.615384615	NA	NA	NA	NA	NA	NA	PUT-175a-Picea_glauca-27265	2.00E-157	556	91.09414758	0.592760181	BT122783	3.00E-161	567	91.60305344	0.592760181	NA	NA	NA	NA	NA	52	23	35	22	29	9
CL1104Contig1	631	77	271	code:111	NA	NA	NA	NA	NA	NA	NA	NA	NA	NA	NA	NA	NA	CL863Contig1	4.00E-55	214	84.28571429	0.332805071	NA	NA	NA	NA	NA	EF678692	0	1000	97.5088968	0.890649762	NA	NA	NA	NA	NA	211	255	203	228	274	204
CL1108Contig1	794	216	542	code:111	Family : Chloroa_b-bind (10-75), PF00504.14	AT3G27690.1	1.00E-42	169	82.82828283	0.370277078	GO:0009535,GO:0009941,GO:0009579	A9NP21_PICSI	1.00E-43	177	87.87878788	0.370277078	GO:0009507,GO:0016020,GO:0009765	PUT8365	9.00E-138	489	89.40568475	0.483627204	PUT-175a-Picea_glauca-11002	0	933	96.72131148	0.687657431	PUT-175a-Picea_sitchensis-30974	0	933	96.72131148	0.687657431	NA	NA	NA	NA	NA	2051	1062	2337	1302	1282	1099
CL110Contig1	792	123	599	code:111	Family : Pollen_Ole_e_I (30-112), PF01190.10	AT4G08685.1	1.00E-16	83.6	39.0625	0.473484848	GO:0012505	E0ZE78_PICSI	4.00E-79	295	99.37106918	0.602272727	NA	FCL118Contig3	0	775	94.82401656	0.608585859	PUT-175a-Picea_glauca-5651	0	1446	99.22077922	0.972222222	EF082574	0	1440	99.09090909	0.972222222	NA	NA	NA	NA	NA	1586	1204	1282	1805	1917	1666
CL1110Contig1	749	142	528	code:111	Family : Prefoldin_2 (12-115), PF01920.13	AT2G07340.1	5.00E-42	167	65.04065041	0.492656876	GO:0006457,GO:0016272,GO:0051082	D6BR52_9ROSI	4.00E-46	185	72.35772358	0.492656876	GO:0016272,GO:0051082,GO:0006457	NA	NA	NA	NA	NA	PUT-175a-Picea_glauca-2095	0	1340	98.7654321	0.97329773	PUT-175a-Picea_sitchensis-31180	0	1169	99.0034778	0.943925234	NA	NA	NA	NA	NA	367	148	252	195	245	200
CL1111Contig1	708	543	349	code:111	NA	AT2G03330.1	1.00E-12	70.1	56.36363636	0.233050847	GO:0003674,GO:0005575,GO:0008150,*	B8LMV5_PICSI	8.00E-26	118	98.27586207	0.245762712	NA	NA	NA	NA	NA	NA	PUT-175a-Picea_glauca-31141	0	900	97.43589744	0.716101695	EF677134	0	885	97.02970297	0.713276836	NA	NA	NA	NA	NA	94	37	51	66	52	68
CL1117Contig1	673	3	281	code:011	Domain : Transketolase_C (1-74), PF02780.13	AT5G50850.1	3.00E-39	158	90.69767442	0.383358098	GO:0005774,GO:0005730,GO:0042742,GO:0003824,GO:0005739	A9NWJ6_PICSI	8.00E-46	184	100	0.414561664	GO:0003824	NODE_65739_length_74_cov_13.662162	4.00E-44	177	96.15384615	0.154531947	PUT-175a-Picea_glauca-661	0	1252	99.8470948	0.971768202	EF085711	0	1240	99.5412844	0.971768202	NA	NA	NA	NA	NA	556	177	355	233	232	183
CL1119Contig1	657	366	566	code:111	NA	NA	NA	NA	NA	NA	NA	A9NZQ0_PICSI	8.00E-19	94.7	85.71428571	0.255707763	GO:0016021,GO:0009523,GO:0030145,GO:0015979	PUT7005	2.00E-156	550	91.05882353	0.639269406	PUT-175a-Picea_glauca-25443	0	1063	97.38134206	0.929984779	EF082994	0	1015	96.24183007	0.929984779	NA	NA	NA	NA	NA	3710	2026	3218	2525	1918	2145
CL111Contig1	1122	1121	273	code:011	Domain : Peptidase_C1 (29-262), PF00112.16	AT4G01610.1	8.00E-107	384	67.03703704	0.719251337	GO:0006508,GO:0050790,GO:0005773	C0PRJ6_PICSI	3.00E-160	565	99.64028777	0.743315508	GO:0004197,GO:0006508,GO:0050790	FCL317Contig2	0	1054	91.91780822	0.64973262	PUT-175a-Picea_glauca-26703	0	2140	99.73262032	1	PUT-175a-Picea_sitchensis-31189	0	2081	98.93143366	1	NA	NA	NA	NA	NA	736	530	587	665	640	533
CL1120Contig1	604	2	589	code:011	Domain : UDPG_MGDP_dh_C (49-172), PF03720.8	AT5G39320.1	5.00E-101	363	83.33333333	0.983443709	GO:0016616,GO:0008152,GO:0051287,GO:0003824,GO:0055114,GO:0005488,GO:0016491	B8LQ50_PICSI	3.00E-105	381	88.55721393	0.998344371	GO:0051287,GO:0016616,GO:0055114	CL916Contig1	5.00E-157	552	83.39160839	0.947019868	GQ03707_C13.1	0	1156	99.83443709	1	EF677988	4.00E-160	564	83.74125874	0.947019868	NA	NA	NA	NA	NA	110	22	51	70	44	44
CL1124Contig1	696	447	280	code:111	Family : Ribosomal_S14 (5-56), PF00253.14	AT4G33865.1	2.00E-25	112	83.92857143	0.24137931	GO:0006412,GO:0003735	A9NJU6_PICSI	6.00E-30	131	100	0.24137931	GO:0005840,GO:0003735,GO:0006412	FCL424Contig2	1.00E-139	494	94.04388715	0.452586207	PUT-175a-Picea_glauca-45797	0	1208	97.11399711	0.989942529	PUT-175a-Picea_sitchensis-7526	0	1117	96.7642527	0.926724138	NA	NA	NA	NA	NA	1672	3894	2147	2558	3032	3569
CL1128Contig1	756	55	453	code:111	NA	NA	NA	NA	NA	NA	NA	A9NJW3_PICSI	7.00E-49	194	100	0.527777778	NA	NODE_6350_length_215_cov_702.902344	2.00E-35	148	98.75	0.105820106	PUT-175a-Picea_glauca-831	0	1317	99.42611191	0.921957672	EF087702	0	1323	99.56958393	0.921957672	NA	NA	NA	NA	NA	7662	5525	8579	5921	4835	5148
CL1129Contig1	1505	1300	152	code:111	Domain : polyprenyl_synt (119-361), PF00348.10	AT4G36810.1	1.00E-116	417	66.46706587	0.659800664	GO:0009507	D2IT07_PICAB	0	753	99.73890339	0.76345515	GO:0016740,GO:0008299	PUT7888	0	1483	88.23529412	0.801993355	PUT-175a-Picea_glauca-21820	0	2825	99.72991222	0.984053156	BT071498	0	2703	99.170698	0.960797342	NA	NA	NA	NA	NA	317	145	171	143	213	191
CL112Contig1	1753	162	1496	code:111	Domain : Tubulin (3-222), PF00091.18; Domain : Tubulin_C (261-382), PF03953.10	AT5G12250.1	0	820	96.69811321	0.725613234	GO:0009651,GO:0005886	D5ABQ9_PICSI	0	840	99.76415094	0.725613234	GO:0005874,GO:0005525,GO:0003924,GO:0005198,GO:0007018,GO:0051258	FCL73Contig3	0	1823	91.40201394	0.734740445	PUT-175a-Picea_glauca-29822	0	3301	99.65417867	0.989731888	PUT-175a-Picea_sitchensis-7145	0	3255	99.5915986	0.977752424	NA	NA	NA	NA	NA	3259	1639	2451	1995	2063	2073
CL1133Contig1	825	118	372	code:111	Domain : zf-Tim10_DDP (22-79), PF02953.8	AT2G29530.2	2.00E-22	103	56.41025641	0.283636364	GO:0006626,GO:0045039	A9NNJ8_PICSI	1.00E-27	124	72.72727273	0.28	GO:0005743,GO:0042719,GO:0046872,GO:0045039,GO:0055085	FCL5894Contig1	3.00E-93	341	83.04239401	0.484848485	PUT-175a-Picea_glauca-34734	0	994	98.88888889	0.652121212	PUT-175a-Picea_sitchensis-4023	0	1485	99.12826899	0.96969697	NA	NA	NA	NA	NA	37	11	24	14	32	28
CL1137Contig1	1275	221	1273	code:101	Repeat : TPR_1 (9-35), PF00515.21; Domain : DUF1872 (140-322), PF08959.3; Domain : CS (179-254), PF04969.9; Domain : SGS (297-351), PF05002.8	AT4G11260.1	2.00E-97	352	56.41025641	0.825882353	GO:0050832,GO:0009867,GO:0006511,GO:0005515,GO:0009734,GO:0030163,GO:0009793,GO:0019005,*	E0CUS4_VITVI	2.00E-102	373	58.68945869	0.825882353	GO:0005488	NA	NA	NA	NA	NA	PUT-175a-Picea_glauca-48916	0	1681	99.21787709	0.701960784	PUT-175a-Picea_sitchensis-3411	0	2323	99.19224556	0.970980392	NA	NA	NA	NA	NA	381	184	303	237	284	237
CL1139Contig1	1280	216	977	code:111	Family : Reticulon (70-229), PF02453.10	AT1G64090.1	7.00E-68	254	56.62650602	0.57421875	GO:0005783,GO:0005789,GO:0008150,*	B8LPJ1_PICSI	4.00E-123	442	93.82239382	0.5953125	GO:0005783	FCL323Contig1	0	1192	97.34904271	0.51875	PUT-175a-Picea_glauca-32887	0	2231	96.75925926	1	PUT-175a-Picea_sitchensis-18532	0	2236	96.83641975	1	NA	NA	NA	NA	NA	2470	937	1500	966	1062	863
CL113Contig1	1229	296	808	code:111	Family : Dehydrin (46-137), PF00257.12	NA	NA	NA	NA	NA	NA	A9XLM9_PICAB	2.00E-39	164	90.50632911	0.385679414	GO:0006950,GO:0009415	FCL37Contig6	0	1283	95.97402597	0.625711961	PUT-175a-Picea_glauca-31279	0	1583	94.32485323	0.817737998	PUT-175a-Picea_sitchensis-8498	0	1435	92.50493097	0.811228641	NA	NA	NA	NA	NA	500	270	293	230	232	246
CL1140Contig1	1178	1	609	code:011	Domain : RRM_1 (71-135), PF00076.15; Domain : RRM_3 (72-125), PF08777.4	AT4G27000.1	2.00E-52	203	58.73786408	0.514431239	GO:0003723,*	A9NX92_PICSI	4.00E-111	402	84.9122807	0.723259762	GO:0003676,GO:0000166	NODE_10350_length_326_cov_18.082823	1.00E-16	87.2	100	0.03820034	PUT-175a-Picea_glauca-20615	0	2117	98.29205807	0.987266553	PUT-175a-Picea_sitchensis-7531	0	2088	98.20359281	0.982173175	NA	NA	NA	NA	NA	975	357	682	511	518	458
CL1142Contig1	1224	982	503	code:111	Domain : Ribosomal_S17 (74-143), PF00366.13	AT3G48930.1	1.00E-65	247	88.75	0.392156863	GO:0016020,GO:0005618,GO:0022626	A9NN19_PICSI	3.00E-70	266	100	0.392156863	GO:0005840,GO:0003735,GO:0006412	PUT6458	0	733	93.76299376	0.392156863	PUT-175a-Picea_glauca-31062	0	2200	99.48805461	0.955882353	PUT-175a-Picea_sitchensis-5752	0	2161	98.64061172	0.961601307	NA	NA	NA	NA	NA	2203	1925	1815	1805	1981	2070
CL1143Contig1	1214	3	965	code:011	Domain : Glyco_hydro_19 (68-296), PF00182.12	AT1G05850.1	4.00E-105	378	62.58064516	0.719110379	GO:0012505,GO:0004568	C0PPT3_PICSI	1.00E-168	593	99.33333333	0.741350906	GO:0004568,GO:0016998,GO:0006032	PUT1335	1.00E-42	173	97.91666667	0.07907743	PUT-175a-Picea_glauca-1167	0	2196	97.29649631	0.962108731	BT071179	0	2190	99.31506849	0.962108731	NA	NA	NA	NA	NA	11604	8334	9989	9461	8756	8031
CL1144Contig1	718	457	717	code:101	NA	NA	NA	NA	NA	NA	NA	NA	NA	NA	NA	NA	NA	NA	NA	NA	NA	NA	PUT-175a-Picea_glauca-10782	0	723	96.47887324	0.593314763	NA	NA	NA	NA	NA	NA	NA	NA	NA	NA	51	17	36	30	35	21
CL114Contig1	1896	1	1491	code:011	Family : Aldedh (26-487), PF00171.15	AT1G23800.1	0	833	80.0804829	0.786392405	GO:0008152,GO:0005739,GO:0055114	A9NUF6_PICSI	0	1002	99.59758551	0.786392405	GO:0016491,GO:0055114	PUT5861	0	781	98.18181818	0.231540084	PUT-175a-Picea_glauca-18132	0	3280	99.19908467	0.921940928	EF084958	0	3298	99.37070938	0.921940928	NA	NA	NA	NA	NA	1600	910	1300	1054	1032	832
CL1150Contig1	1301	106	1026	code:111	Family : PALP (9-279), PF00291.18	AT3G61440.1	6.00E-133	471	76.01246106	0.740199846	GO:0005739,GO:0009507	B8LQB8_PICSI	3.00E-172	605	94.3452381	0.774788624	GO:0004124,GO:0030170,GO:0016740,GO:0006535	NODE_71627_length_42_cov_33.452381	5.00E-27	121	95.83333333	0.055342045	PUT-175a-Picea_glauca-48330	0	2302	97.81851129	0.988470407	PUT-175a-Picea_sitchensis-9369	0	2157	97.60207811	0.933897002	NA	NA	NA	NA	NA	1272	627	1044	598	496	406
CL1151Contig1	828	2	349	code:011	Domain : zf-Tim10_DDP (50-110), PF02953.8	AT1G61570.1	5.00E-23	105	72.72727273	0.239130435	GO:0006626,GO:0045039	A9NLN9_PICSI	8.00E-33	141	97.18309859	0.257246377	GO:0005743,GO:0042719,GO:0046872,GO:0045039,GO:0055085	NA	NA	NA	NA	NA	PUT-175a-Picea_glauca-8469	0	1490	98.75776398	0.972222222	EF082176	0	1467	98.26086957	0.972222222	NA	NA	NA	NA	NA	257	98	179	149	139	147
CL1152Contig1	852	3	851	code:001	NA	NA	NA	NA	NA	NA	NA	NA	NA	NA	NA	NA	NA	ABYSS3_1_1987_51_3595	3.00E-20	98.7	100	0.059859155	PUT-175a-Picea_glauca-25587	0	1435	99.93324433	0.910798122	PUT-175a-Picea_sitchensis-774	0	1181	99.83792545	0.724178404	NA	NA	NA	NA	NA	795	712	512	634	548	615
CL1153Contig1	898	898	155	code:011	Family : RPN7 (2-91), PF10602.2; Family : PCI (107-208), PF01399.20	AT3G61140.1	2.00E-110	395	76.77165354	0.848552339	GO:0000338,GO:0005634,GO:0010388,GO:0009640,GO:0003674,GO:0006972,GO:0008180,GO:0009646,GO:0009651,GO:0006461,GO:0009793,*	D5AC30_PICSI	1.00E-140	499	99.21259843	0.848552339	NA	NA	NA	NA	NA	NA	PUT-175a-Picea_glauca-39750	0	1686	99.43946188	0.993318486	PUT-175a-Picea_sitchensis-8526	0	1709	99.66592428	1	NA	NA	NA	NA	NA	269	67	209	128	114	82
CL1157Contig1	744	674	276	code:111	NA	NA	NA	NA	NA	NA	NA	A9NVX7_PICSI	3.00E-26	77.8	97.5	0.280913978	NA	NODE_33948_length_266_cov_19.413534	2.00E-25	116	79.19075145	0.224462366	PUT-175a-Picea_glauca-45327	0	1183	97.05882353	0.905913978	PUT-175a-Picea_sitchensis-9003	0	1171	96.50145773	0.905913978	NA	NA	NA	NA	NA	352	226	327	340	229	237
CL115Contig1	1301	1	768	code:011	Domain : DNA_photolyase (1-78), PF00875.11; Domain : FAD_binding_7 (131-242), PF03441.7	AT2G47590.1	6.00E-80	295	59.14396887	0.588009224	GO:0006281	A9NVB3_PICSI	4.00E-133	476	100	0.590315142	GO:0003913,GO:0006281	ABYSS2_1_1199_58_7303	4.00E-24	112	100	0.044581091	PUT-175a-Picea_glauca-13181	0	2352	99.04988124	0.970791699	BT070297	0	2388	99.21691464	0.981552652	NA	NA	NA	NA	NA	2396	782	1527	1161	998	880
CL1160Contig1	1917	248	1537	code:111	Domain : ALAD (105-424), PF00490.14	AT1G69740.2	3.00E-163	572	72.99270073	0.643192488	GO:0046872,GO:0003824,GO:0004655,GO:0009507	B8LR35_PICSI	0	813	99.30232558	0.672926448	GO:0046872,GO:0004655,GO:0006779	PUT7756	1.00E-76	287	78.41530055	0.190401669	PUT-175a-Picea_glauca-48531	0	3369	99.33259177	0.937402191	EF678354	0	3399	99.3384785	0.945748565	NA	NA	NA	NA	NA	2849	1292	2200	1621	1407	1260
CL1164Contig1	1034	161	796	code:111	Family : SOUL (10-212), PF04832.5	AT2G37970.1	6.00E-59	224	56.30630631	0.617988395	GO:0006499,GO:0005886,GO:0005773	A9NZX2_PICSI	4.00E-118	425	99.52830189	0.615087041	NA	PUT8352	5.00E-08	58.4	100	0.02901354	PUT-175a-Picea_glauca-38195	0	1896	99.89888777	0.956479691	EF086927	0	1882	99.69635628	0.955512573	gi|226875271|gb|EU998739.3|	4.00E-09	58.4	100	0.02901354	581	419	532	579	593	493
CL1165Contig1	739	463	56	code:111	Domain : Histone (58-132), PF00125.17	AT4G40030.2	4.00E-72	268	97.85714286	0.568335589	GO:0003677,GO:0006334	A8MRL0_ARATH	6.00E-71	268	97.85714286	0.568335589	GO:0000786,GO:0005634,GO:0003677,GO:0006334	PUT4759	0	940	99.50298211	0.721244926	PUT-175a-Picea_glauca-31894	0	1102	98.99328859	0.806495264	EF084338	0	1148	99.03225806	0.838971583	NA	NA	NA	NA	NA	331	283	389	422	423	426
CL1166Contig1	760	616	2	code:101	NA	NA	NA	NA	NA	NA	NA	B8LKR6_PICSI	9.00E-52	204	66.66666667	0.615789474	GO:0043169,GO:0004553,GO:0005975	NA	NA	NA	NA	NA	PUT-175a-Picea_glauca-13185	0	1267	96.61705007	0.971052632	NA	NA	NA	NA	NA	NA	NA	NA	NA	NA	165	90	170	138	151	123
CL1167Contig1	1239	2	862	code:011	Family : HSP70 (2-248), PF00012.13	AT4G24280.1	5.00E-115	411	84.19243986	0.692493947	GO:0005634,GO:0005524,GO:0009579,GO:0046686,GO:0005739,GO:0009941,GO:0009507,GO:0009570	B8LM05_PICSI	2.00E-125	450	97.90940767	0.694915254	GO:0005524,GO:0051082,GO:0006457	FCL183Contig2	3.00E-58	225	96.21212121	0.10653753	PUT-175a-Picea_glauca-30083	0	2054	97.7410947	0.928167877	PUT-175a-Picea_sitchensis-26693	0	2082	98.17549957	0.928167877	NA	NA	NA	NA	NA	3762	1606	2614	1568	1620	1511
CL1168Contig1	805	199	495	code:111	Family : SPC12 (1-73), PF06645.6	AT4G40042.1	2.00E-24	109	60	0.316770186	GO:0012505,GO:0008233,GO:0016021,GO:0006465,GO:0005787	A9NJV0_PICSI	2.00E-45	183	100	0.331677019	GO:0016021,GO:0005787,GO:0008233,GO:0006465	NODE_13203_length_45_cov_36.933334	2.00E-17	89.1	98.61111111	0.057142857	PUT-175a-Picea_glauca-5749268	0	1408	99.20529801	0.936645963	PUT-175a-Picea_sitchensis-2731315	0	1402	98.43137255	0.950310559	NA	NA	NA	NA	NA	476	398	453	484	501	505
CL1169Contig1	797	177	461	code:111	NA	AT1G09330.1	2.00E-27	119	66.66666667	0.30489335	GO:0003674,GO:0008150,*	D5A9D4_PICSI	2.00E-40	166	100	0.30489335	GO:0016021	PUT2506	6.00E-07	54.5	100	0.035131744	PUT-175a-Picea_glauca-28636	0	1429	98.95697523	0.962358846	BT122802	0	1423	98.82659713	0.962358846	NA	NA	NA	NA	NA	153	46	133	61	79	49
CL1170Contig1	1131	310	603	code:111	Family : Chloroa_b-bind (1-64), PF00504.14	AT3G27690.1	6.00E-73	271	76	0.530503979	GO:0009535,GO:0009941,GO:0009579	A9NPD6_PICSI	6.00E-78	292	83.5	0.530503979	GO:0009507,GO:0016020,GO:0009765	PUT3473	0	913	94.49225473	0.512820513	PUT-175a-Picea_glauca-15011	0	1486	94.34914228	0.872679045	EF677932	0	1533	96.32034632	0.813439434	NA	NA	NA	NA	NA	1051	500	1471	653	505	618
CL1173Contig1	1418	884	1228	code:111	NA	NA	NA	NA	NA	NA	NA	NA	NA	NA	NA	NA	NA	PUT1723	1.00E-98	360	99.02255639	0.232722144	NA	NA	NA	NA	NA	PUT-175a-Picea_sitchensis-3931313	0	2027	98.32709713	0.922425952	NA	NA	NA	NA	NA	1097	553	733	584	550	454
CL1174Contig1	2344	2208	418	code:111	Family : MAP65_ASE1 (37-532), PF03999.5	AT2G01910.1	4.00E-160	562	54.36573311	0.766638225	GO:0009524,GO:0051322,GO:0009536,GO:0005739,GO:0008017,GO:0009574,*	D7T8F7_VITVI	1.00E-178	628	60.39933444	0.764078498	NA	NODE_47260_length_886_cov_30.054176	5.00E-47	189	82.45614035	0.096843003	PUT-175a-Picea_glauca-1174	0	3392	99.71894323	0.758959044	BT123895	0	1550	99.28688219	0.595136519	NA	NA	NA	NA	NA	1129	688	888	563	488	481
CL1178Contig1	1965	226	1500	code:111	Domain : S1 (110-181), PF00575.16; Domain : S1 (198-264), PF00575.16; Domain : S1 (275-345), PF00575.16	AT5G30510.1	5.00E-134	475	67.47311828	0.563358779	GO:0016020,GO:0003723,GO:0009579,GO:0009570,GO:0009507	A9NYG1_PICSI	0	733	99.76470588	0.648854962	GO:0003723	PUT3150	0	704	98.42519685	0.19389313	PUT-175a-Picea_glauca-980	0	3642	99.17822291	0.990839695	EF086409	0	3142	99.51749095	0.843765903	NA	NA	NA	NA	NA	1810	775	1586	1044	893	678
CL117Contig1	776	440	775	code:101	NA	AT3G15353.1	3.00E-14	75.9	51.51515152	0.239690722	GO:0005575,GO:0006878,GO:0005507,*	A9NK73_PICSI	2.00E-34	146	100	0.24742268	NA	PUT2181	0	996	99.80916031	0.746134021	PUT-175a-Picea_glauca-23946	0	1008	99.62686567	0.759020619	PUT-175a-Picea_sitchensis-23910	0	992	99.34823091	0.759020619	NA	NA	NA	NA	NA	83	29	65	49	34	40
CL1180Contig1	681	277	2	code:101	NA	NA	NA	NA	NA	NA	NA	A2Q3V6_MEDTR	5.00E-11	68.9	47.5	0.352422907	GO:0016779,GO:0009058	NA	NA	NA	NA	NA	PUT-175a-Picea_glauca-20360	0	1062	96.81020734	0.920704846	NA	NA	NA	NA	NA	NA	NA	NA	NA	NA	73	55	43	72	50	66
CL1181Contig1	865	2	625	code:011	NA	NA	NA	NA	NA	NA	NA	A9P0P2_PICSI	3.00E-77	289	91.11111111	0.624277457	GO:0003824	NODE_5003_length_46_cov_165.217392	2.00E-21	102	98.52941176	0.100578035	GQ02905_M23.1	0	1125	96.21212121	0.76300578	PUT-175a-Picea_sitchensis-18622	0	1125	96.21212121	0.76300578	NA	NA	NA	NA	NA	959	626	1123	719	665	643
CL1185Contig1	1527	2	1525	code:001	Family : Cellulose_synt (273-508), PF03552.7	AT4G18780.1	0	651	64.65863454	0.95481336	GO:0005618	B8LKJ9_PICSI	0	943	98.98785425	0.970530452	GO:0016021,GO:0016760,GO:0030244	PUT4227	9.00E-59	227	95.45454545	0.100851343	PUT-175a-Picea_glauca-7160	0	2819	99.07161804	0.987557302	EF676266	0	2853	99.40436797	0.989521938	NA	NA	NA	NA	NA	1431	908	1117	789	581	581
CL1186Contig1	899	203	532	code:111	Family : Lir1 (26-97), PF07207.4	AT3G26740.1	3.00E-12	69.7	58.66666667	0.243604004	GO:0009507	A9NL55_PICSI	7.00E-63	148	97.62605042	0.470522803	NA	NA	NA	NA	NA	NA	NA	NA	NA	NA	NA	EF083173	0	1344	98.53122777	0.902113459	NA	NA	NA	NA	NA	1408	1226	1301	1303	936	968
CL1188Contig1	1601	1	1224	code:011	Family : Topoisom_I_N (1-132), PF02919.8; Domain : Topoisom_I (134-361), PF01028.13	NA	NA	NA	NA	NA	NA	NA	NA	NA	NA	NA	NA	NODE_22913_length_235_cov_16.114893	8.00E-08	58.4	100	0.018738289	PUT-175a-Picea_glauca-20000	0	1444	99.60784314	0.477826359	PUT-175a-Picea_sitchensis-12817	0	1106	99.49066214	0.367895066	NA	NA	NA	NA	NA	585	231	394	249	274	204
CL1189Contig1	674	1	672	code:001	Repeat : Ank (13-42), PF00023.23	AT5G65860.2	1.00E-89	325	67.82608696	0.997032641	GO:0008152,GO:0008168	A9P1V2_PICSI	8.00E-128	456	97.32142857	0.997032641	NA	NA	NA	NA	NA	NA	PUT-175a-Picea_glauca-871	0	1244	98.66468843	1	PUT-175a-Picea_sitchensis-1494	0	1256	98.96142433	1	NA	NA	NA	NA	NA	83	64	85	59	61	43
CL118Contig1	1102	766	275	code:111	Domain : Redoxin (20-156), PF08534.3; Domain : AhpC-TSA (24-141), PF00578.14	AT3G26060.1	1.00E-68	256	58.03571429	0.60707804	GO:0010287,GO:0009535,GO:0009941,GO:0045454,GO:0009507	A9NTK7_PICSI	2.00E-121	436	98.63013699	0.596188748	GO:0016209,GO:0016491,GO:0045454	NODE_11582_length_946_cov_92.341438	0	1233	90.46052632	0.815789474	PUT-175a-Picea_glauca-18920	0	1802	98.66803279	0.885662432	PUT-175a-Picea_sitchensis-6240	0	1990	98.70009285	0.977313975	NA	NA	NA	NA	NA	1697	785	1757	977	842	845
CL1193Contig1	652	373	122	code:111	NA	NA	NA	NA	NA	NA	NA	NA	NA	NA	NA	NA	NA	FCL6542Contig1	9.00E-163	571	99.33993399	0.464723926	PUT-175a-Picea_glauca-13389	0	863	94.73684211	0.845092025	PUT-175a-Picea_sitchensis-26188	0	758	94.09368635	0.753067485	NA	NA	NA	NA	NA	77	42	73	69	74	55
CL1194Contig1	1089	2	652	code:011	NA	AT1G21610.2	3.00E-14	76.6	30.55555556	0.360881543	GO:0009611,GO:0003674,*	A9SXI6_PHYPA	2.00E-22	107	54.05405405	0.275482094	NA	NA	NA	NA	NA	NA	PUT-175a-Picea_glauca-18716	0	2040	99.62721342	0.985307622	NA	NA	NA	NA	NA	NA	NA	NA	NA	NA	382	154	265	175	152	154
CL1195Contig1	955	954	667	code:011	Domain : GST_N (27-74), PF02798.13	AT5G02790.1	2.00E-57	219	54.97630332	0.653403141	GO:0046686	A9NPI6_PICSI	5.00E-97	355	90.69767442	0.67539267	NA	FCL3276Contig1	2.00E-139	494	88.32116788	0.430366492	PUT-175a-Picea_glauca-36755	0	1640	98.56670342	0.948691099	NA	NA	NA	NA	NA	NA	NA	NA	NA	NA	3017	901	1715	1144	1034	766
CL1196Contig1	2459	3	1859	code:011	Family : AAA (205-333), PF00004.22; Domain : AAA_5 (205-274), PF07728.7; Family : Peptidase_M41 (395-590), PF01434.11	AT5G53170.1	0	902	81.11298482	0.723464823	GO:0009507	B9RIL2_RICCO	0	924	83.33333333	0.724684831	GO:0016020,GO:0005524,GO:0004222,GO:0008568,GO:0030163,GO:0006508	NODE_14895_length_49_cov_128.061218	2.00E-20	100	100	0.021146808	PUT-175a-Picea_glauca-11346	0	3461	99.29691725	0.751118341	PUT-175a-Picea_sitchensis-6189	0	2071	99.72375691	0.441642944	gi|109896332|ref|NC_008228.1|	2.00E-09	71.8	73.05699482	0.07848719	1223	552	917	713	663	516
CL1198Contig1	1337	201	806	code:111	Domain : Arf (9-128), PF00025.14; Domain : Ras (10-170), PF00071.15; Family : Miro (10-124), PF08477.6; Family : Gtr1_RagA (10-111), PF04670.5; Family : SRPRB (11-127), PF09439.3	AT1G02130.1	7.00E-89	324	82.67326733	0.453253553	GO:0046686,GO:0005525,GO:0005886,GO:0005773	A9NKP5_PICSI	2.00E-102	374	97.52475248	0.453253553	GO:0005525,GO:0015031,GO:0007264	PUT5721	0	677	93.75	0.323111444	PUT-175a-Picea_glauca-35759	0	2498	99.17417417	0.996260284	BT070553	0	2498	99.17417417	0.996260284	NA	NA	NA	NA	NA	1215	653	924	898	851	624
CL119Contig1	1159	1159	194	code:011	NA	AT4G08350.1	2.00E-96	349	62.8125	0.825711821	GO:0005840,GO:0006357,GO:0032968,GO:0003711,GO:0006412,GO:0005622,GO:0003735	E0CQN1_VITVI	6.00E-106	385	68.94409938	0.828300259	GO:0005840,GO:0003735,GO:0003711,GO:0032968,GO:0006412	PUT7727	0	785	95	0.414150129	PUT-175a-Picea_glauca-33112	0	2200	99.56859362	1	PUT-175a-Picea_sitchensis-14404	0	1419	99.59839357	0.644521139	NA	NA	NA	NA	NA	303	139	256	169	165	150
CL11Contig1	1213	624	160	code:111	Domain : Fer2 (71-141), PF00111.20	AT1G60950.1	1.00E-40	164	65.16129032	0.375927453	GO:0009055,GO:0051537,GO:0051536,GO:0009507	C0PRC9_PICSI	7.00E-64	245	99.35064935	0.380873866	GO:0051537,GO:0009055,GO:0046872,GO:0022900	PUT7163	0	1171	98.73617694	0.521846661	GQ03608_F13.1	0	1269	98.57142857	0.576257214	EF084565	0	1248	97.85407725	0.576257214	NA	NA	NA	NA	NA	3643	3288	3071	3650	3111	3757
CL1205Contig1	605	1	396	code:011	Family : Chloroa_b-bind (20-98), PF00504.14	AT3G27690.1	2.00E-64	241	84.84848485	0.654545455	GO:0009535,GO:0009941,GO:0009579	C0PQD7_PICSI	4.00E-72	271	99.24242424	0.654545455	GO:0009507,GO:0016020,GO:0009765	FCL2Contig16	0	694	96.97732997	0.656198347	PUT-175a-Picea_glauca-46284	0	1054	97.94520548	0.965289256	BT070534	0	1054	97.94520548	0.965289256	NA	NA	NA	NA	NA	1089	1391	1864	960	744	1035
CL1208Contig1	807	805	425	code:010	Domain : Adenylsucc_synt (1-125), PF00709.14	AT3G57610.1	4.00E-48	188	70.07874016	0.472118959	GO:0048046,GO:0046686,GO:0009570,GO:0009507	D5A8A1_PICSI	1.00E-66	253	97.63779528	0.472118959	GO:0005737,GO:0004019,GO:0005525,GO:0000287,GO:0006164	NA	NA	NA	NA	NA	GQ03903_N15.1	0	1369	98.68766404	0.944237918	NA	NA	NA	NA	NA	NA	NA	NA	NA	NA	313	61	202	102	100	102
CL1213Contig1	1030	1030	215	code:011	NA	AT1G16080.1	1.00E-113	406	70.84870849	0.789320388	GO:0048046,GO:0009941,GO:0009570,GO:0009507	B8LPL2_PICSI	8.00E-154	544	99.26470588	0.79223301	GO:0050662,GO:0016491	NODE_71150_length_46_cov_11.173913	5.00E-08	58.4	100	0.029126214	PUT-175a-Picea_glauca-24632	0	1940	99.32038835	1	PUT-175a-Picea_sitchensis-24425	0	1911	98.93410853	1	NA	NA	NA	NA	NA	422	138	305	212	181	144
CL1216Contig1	1730	460	705	code:111	NA	NA	NA	NA	NA	NA	NA	YCX91_PHAAO	9.00E-45	182	94.50549451	0.157803468	GO:0009507	PUT3171	3.00E-147	521	92.91139241	0.226589595	PUT-175a-Picea_glauca-42622	0	735	100	0.220809249	PUT-175a-Picea_sitchensis-4831314	0	794	100	0.238728324	gi|226875271|gb|EU998739.3|	0	3240	98.7283237	1	8168	4268	9525	4377	3411	3734
CL1219Contig1	573	571	323	code:010	NA	NA	NA	NA	NA	NA	NA	NA	NA	NA	NA	NA	NA	PUT6334	3.00E-122	437	98.05447471	0.445026178	PUT-175a-Picea_glauca-42216	0	648	95.56650246	0.696335079	EF082101	2.00E-180	631	93.63903586	0.942408377	NA	NA	NA	NA	NA	5323	3288	3963	3639	3952	3373
CL1220Contig1	1157	697	2	code:101	Domain : Arg_tRNA_synt_N (15-49), PF03485.9; Family : tRNA-synt_1d (78-231), PF00750.12	AT4G26300.1	5.00E-110	394	65.86206897	0.749351772	GO:0004814,GO:0005524,GO:0000166,GO:0004812,GO:0009507	Q75IR7_ORYSJ	3.00E-121	436	75.18248175	0.710458081	GO:0005737,GO:0004814,GO:0005524,GO:0006420	NA	NA	NA	NA	NA	PUT-175a-Picea_glauca-10084	0	1656	97.84017279	0.78565255	NA	NA	NA	NA	NA	gi|237804348|ref|NC_012687.1|	3.00E-14	87.2	87.5	0.062229905	254	164	173	181	131	114
CL1223Contig1	1003	915	454	code:111	NA	AT4G13500.1	9.00E-25	111	75	0.191425723	GO:0009507	B8LMD1_PICSI	5.00E-73	275	99.3006993	0.427716849	NA	NA	NA	NA	NA	NA	GQ03302_F09.1	0	1759	98.53709509	0.954137587	PUT-175a-Picea_sitchensis-2118	0	1873	99.19839679	0.995014955	NA	NA	NA	NA	NA	649	392	595	446	413	368
CL1227Contig1	419	3	122	code:010	NA	NA	NA	NA	NA	NA	NA	B8LKB1_PICSI	2.00E-15	81.6	100	0.286396181	NA	NA	NA	NA	NA	NA	PUT-175a-Picea_glauca-9842	0	763	99.27007299	0.978520286	PUT-175a-Picea_sitchensis-23565	0	765	99.02439024	0.978520286	NA	NA	NA	NA	NA	130	102	93	72	77	88
CL1228Contig1	1278	2	922	code:011	Domain : RRM_1 (83-149), PF00076.15; Domain : RRM_1 (174-242), PF00076.15	AT3G56860.5	2.00E-53	207	43.41637011	0.617370892	GO:0003723,GO:0005634,GO:0009738,GO:0017091,GO:0010150,GO:0008219,GO:0009693,GO:0006952,GO:0048255,*	B8LRC5_PICSI	3.00E-163	575	96.02649007	0.701877934	GO:0003676,GO:0000166	NA	NA	NA	NA	NA	PUT-175a-Picea_glauca-37493	0	2417	99.45226917	1	EF678448	0	2271	97.51359751	1	NA	NA	NA	NA	NA	2188	933	1789	913	905	948
CL1229Contig1	464	464	237	code:011	NA	NA	NA	NA	NA	NA	NA	A9P2D6_PICSI	1.00E-20	99.4	100	0.426724138	NA	FCL1697Contig1	2.00E-08	58.4	100	0.064655172	NA	NA	NA	NA	NA	NA	NA	NA	NA	NA	NA	NA	NA	NA	NA	173	34	177	74	69	52
CL122Contig1	1988	453	1778	code:111	Family : KNOX1 (179-222), PF03790.6; Family : KNOX2 (230-279), PF03791.6; Domain : ELK (325-346), PF03789.6; Domain : Homeobox (372-405), PF00046.22	AT4G08150.1	1.00E-76	285	64.72868217	0.38028169	GO:0010051,GO:0045165,GO:0005634,GO:0001708,GO:0003700,*	Q9ZR90_PICMA	0	779	99.77375566	0.667002012	GO:0005634,GO:0043565,GO:0003700,GO:0030528,GO:0006355	PUT5403	0	1731	87.33153639	0.744969819	PUT-175a-Picea_glauca-34731	0	1802	87.76315789	0.761569416	NA	NA	NA	NA	NA	NA	NA	NA	NA	NA	81	28	23	25	27	24
CL1230Contig1	754	93	482	code:111	Domain : Ribosomal_S8 (6-129), PF00410.12	AT5G59850.1	6.00E-65	244	91.53846154	0.517241379	GO:0016020,GO:0005618	A9NN71_PICSI	2.00E-68	259	100	0.517241379	GO:0005840,GO:0003735,GO:0006412	CL1268Contig1	1.00E-169	594	92.09876543	0.537135279	PUT-175a-Picea_glauca-11549267	0	1388	99.18918919	0.981432361	PUT-175a-Picea_sitchensis-7038	0	1383	99.05405405	0.981432361	NA	NA	NA	NA	NA	259	191	191	145	266	194
CL1233Contig1	1025	1025	471	code:011	Family : Synaptobrevin (89-176), PF00957.14	AT4G32150.1	3.00E-72	269	74.31693989	0.535609756	GO:0005886,GO:0005773	B9RP23_RICCO	7.00E-75	281	79.45945946	0.541463415	GO:0016021,GO:0016192	NODE_46295_length_187_cov_28.128342	4.00E-86	317	92.12962963	0.210731707	PUT-175a-Picea_glauca-23684	0	1573	97.72209567	0.856585366	PUT-175a-Picea_sitchensis-29139	7.00E-57	221	100	0.112195122	NA	NA	NA	NA	NA	263	120	141	132	164	125
CL1236Contig1	679	3	650	code:011	NA	AT3G01435.1	9.00E-27	117	54.71698113	0.468335788	GO:0006357,GO:0016592,GO:0016455	A9T838_PHYPA	3.00E-28	126	56.19047619	0.463917526	GO:0016592,GO:0016455,GO:0006357	FCL6940Contig1	1.00E-48	192	95.83333333	0.175257732	NA	NA	NA	NA	NA	NA	NA	NA	NA	NA	NA	NA	NA	NA	NA	68	65	85	90	114	88
CL1238Contig1	414	234	413	code:101	NA	NA	NA	NA	NA	NA	NA	NA	NA	NA	NA	NA	NA	NA	NA	NA	NA	NA	PUT-175a-Picea_glauca-40280	0	758	98.33333333	1	PUT-175a-Picea_sitchensis-27763	0	633	97.50692521	0.857487923	NA	NA	NA	NA	NA	86	26	56	40	39	40
CL1239Contig1	635	192	359	code:111	Family : Ribosomal_S14 (6-56), PF00253.14	AT4G33865.1	1.00E-24	110	80.35714286	0.264566929	GO:0006412,GO:0003735	A9NJU6_PICSI	3.00E-29	129	96.42857143	0.264566929	GO:0005840,GO:0003735,GO:0006412	CL1124Contig1	2.00E-86	317	87.27272727	0.431496063	PUT-175a-Picea_glauca-4215	0	1058	99.22010399	0.955905512	EF081511	0	987	97.5	0.880314961	NA	NA	NA	NA	NA	785	1638	818	2437	1780	2654
CL123Contig1	1226	250	909	code:111	Domain : Arf (12-137), PF00025.14; Domain : Ras (14-170), PF00071.15; Family : Miro (14-127), PF08477.6; Domain : RNA_helicase (16-138), PF00910.15	AT5G55190.1	2.00E-110	395	94.94949495	0.482055465	GO:0005515,GO:0006606,GO:0005525,GO:0003924,*	A9NR12_PICSI	3.00E-117	423	100	0.486949429	GO:0005525,GO:0003924,GO:0005515,GO:0006886,GO:0006913,GO:0007165	PUT2231	0	935	94.58598726	0.506525285	PUT-175a-Picea_glauca-45506	0	2307	99.50738916	0.993474715	EF083738	0	2109	99.55035971	0.907014682	NA	NA	NA	NA	NA	878	370	766	506	563	456
CL1241Contig1	1200	141	869	code:111	Domain : DLH (21-241), PF01738.11; Domain : Abhydrolase_2 (108-209), PF02230.9	AT2G32520.1	7.00E-107	384	75.93360996	0.6025	GO:0016787,GO:0016747,GO:0009507	A9NLE7_PICSI	4.00E-138	492	99.17695473	0.6075	GO:0016787	NA	NA	NA	NA	NA	GQ03302_G07.1	0	2275	99.74832215	0.993333333	PUT-175a-Picea_sitchensis-2530	0	2182	98.48612279	0.990833333	NA	NA	NA	NA	NA	869	383	686	430	528	478
CL1242Contig1	625	99	392	code:111	NA	NA	NA	NA	NA	NA	NA	A9P1N0_PICSI	1.00E-21	103	98.48484848	0.3168	NA	NODE_37801_length_49_cov_11.877551	3.00E-08	58.4	100	0.096	PUT-175a-Picea_glauca-48750	0	1027	98.39572193	0.8976	PUT-175a-Picea_sitchensis-10653	0	812	97.42716136	0.9904	NA	NA	NA	NA	NA	409	383	354	483	427	460
CL1243Contig1	1212	190	810	code:111	Domain : CS (6-81), PF04969.9	AT4G02450.2	3.00E-21	100	47.87234043	0.232673267	GO:0003674,*	D5ABR2_PICSI	1.00E-76	288	99.02912621	0.50990099	NA	NA	NA	NA	NA	NA	PUT-175a-Picea_glauca-30613	0	1990	98.87955182	0.883663366	PUT-175a-Picea_sitchensis-28114	0	2044	99.17431193	0.899339934	NA	NA	NA	NA	NA	667	295	435	369	385	341
CL1244Contig1	714	1	714	code:001	Family : RPE65 (151-229), PF03055.8	AT4G19170.1	2.00E-32	136	55.55555556	0.474789916	GO:0010287,GO:0009507	C0PRP1_PICSI	3.00E-111	401	94.25837321	0.878151261	NA	NA	NA	NA	NA	NA	NA	NA	NA	NA	NA	EF085149	0	1142	98.11023622	0.887955182	NA	NA	NA	NA	NA	101	152	169	236	175	173
CL1245Contig1	1371	1371	526	code:011	Domain : adh_short (6-158), PF00106.18; Family : KR (8-176), PF08659.3; Family : Epimerase (8-190), PF01370.14	AT4G09750.1	2.00E-113	406	69.39501779	0.61487965	GO:0008152,GO:0003824,GO:0055114,GO:0005488,GO:0016491	A9NMZ9_PICSI	9.00E-141	501	100	0.547045952	GO:0005488,GO:0016491,GO:0055114	NA	NA	NA	NA	NA	PUT-175a-Picea_glauca-39044	0	2000	98.26800365	0.800145879	EF082655	0	1950	97.62989973	0.800145879	NA	NA	NA	NA	NA	466	228	411	262	276	234
CL1248Contig1	459	306	458	code:101	NA	NA	NA	NA	NA	NA	NA	NA	NA	NA	NA	NA	NA	NA	NA	NA	NA	NA	PUT-175a-Picea_glauca-1709	0	729	97.39336493	0.91503268	PUT-175a-Picea_sitchensis-12692	0	729	97.39336493	0.91503268	NA	NA	NA	NA	NA	99	35	56	56	63	51
CL1249Contig1	831	559	263	code:111	NA	AT5G56670.1	1.00E-20	97.4	93.5483871	0.223826715	GO:0006412,GO:0003735	A9NKH6_PICSI	1.00E-21	104	100	0.223826715	GO:0005840,GO:0003735,GO:0006412	NA	NA	NA	NA	NA	PUT-175a-Picea_glauca-31244	0	1002	99.24953096	0.641395909	EF086674	0	1002	99.24953096	0.641395909	NA	NA	NA	NA	NA	1697	1473	1506	1800	1822	2130
CL124Contig1	707	707	3	code:001	Family : ABC1 (122-227), PF03109.9	AT1G11390.1	8.00E-72	266	66.66666667	0.886845827	GO:0003674,GO:0008150,*	B8LL04_PICSI	3.00E-100	365	87.55555556	0.954738331	NA	NODE_33357_length_898_cov_15.094655	0	690	91.18852459	0.690240453	PUT-175a-Picea_glauca-48636	0	1271	98.56321839	0.983026874	EF676430	0	919	90.23668639	0.956152758	NA	NA	NA	NA	NA	125	58	72	60	106	72
CL1250Contig1	1092	1090	113	code:011	Family : SSrecog (2-113), PF03531.7; Domain : Rtt106 (35-183), PF08512.5; Domain : HMG_box (243-311), PF00505.12	NA	NA	NA	NA	NA	NA	A9TBJ4_PHYPA	4.00E-71	269	80.66298343	0.489010989	GO:0005634,GO:0003677	NODE_48655_length_118_cov_12.728813	7.00E-11	68	97.36842105	0.034798535	PUT-175a-Picea_glauca-12751	0	1850	99.0990991	0.913919414	PUT-175a-Picea_sitchensis-337	0	1196	99.84	0.572344322	NA	NA	NA	NA	NA	472	250	297	222	263	231
CL1251Contig1	535	62	535	code:101	Family : Glyco_hydro_3 (75-158), PF00933.14	AT3G19620.1	1.00E-49	192	67.9389313	0.734579439	GO:0004553,GO:0005618,GO:0005975	D7SY53_VITVI	3.00E-51	201	65.54054054	0.829906542	GO:0004553,GO:0005975	FCL1270Contig1	5.00E-179	625	89.72746331	0.885981308	NA	NA	NA	NA	NA	PUT-175a-Picea_sitchensis-27852	0	983	98.5046729	1	NA	NA	NA	NA	NA	75	64	69	118	77	73
CL1252Contig1	826	345	683	code:111	NA	AT3G58610.3	3.00E-21	99	40.14084507	0.512106538	GO:0005507,GO:0004455,GO:0005739,GO:0009082,*	B8LR30_PICSI	7.00E-62	238	82.26950355	0.512106538	GO:0005488,GO:0004455,GO:0009082,GO:0055114	FCL1357Contig2	1.00E-78	292	87.86610879	0.289346247	PUT-175a-Picea_glauca-31824	0	848	92.45283019	0.696125908	EF678348	0	821	93.18600368	0.65496368	NA	NA	NA	NA	NA	228	302	235	280	245	270
CL1253Contig1	788	2	250	code:011	NA	AT4G35250.1	1.00E-30	130	78.04878049	0.312182741	GO:0008152,GO:0003824,GO:0005488,GO:0009507	B8LPZ0_PICSI	1.00E-39	164	98.79518072	0.315989848	GO:0005488,GO:0003824	NODE_42665_length_47_cov_29.255320	1.00E-19	96.8	100	0.063451777	PUT-175a-Picea_glauca-46397	0	1211	98.07121662	0.855329949	PUT-175a-Picea_sitchensis-14791	0	1431	98.35025381	1	NA	NA	NA	NA	NA	520	113	275	182	129	148
CL1254Contig1	1522	3	1427	code:011	Domain : ABC_tran (132-256), PF00005.20	AT1G30400.2	6.00E-143	504	69.74789916	0.932325887	GO:0005774,GO:0000325,GO:0005773	B9I191_POPTR	5.00E-148	525	73.57293869	0.926412615	GO:0016021,GO:0005524,GO:0042626	NA	NA	NA	NA	NA	PUT-175a-Picea_glauca-17543	0	2898	99.67148489	1	NA	NA	NA	NA	NA	NA	NA	NA	NA	NA	979	330	674	321	331	253
CL1257Contig1	949	228	743	code:111	Family : DUF538 (54-161), PF04398.5	NA	NA	NA	NA	NA	NA	A9NT95_PICSI	2.00E-89	304	97.25	0.547945205	NA	NA	NA	NA	NA	NA	PUT-175a-Picea_glauca-8279	0	1729	98.41938883	1	EF084541	0	1690	98.5915493	0.97260274	NA	NA	NA	NA	NA	581	319	490	453	385	401
CL1258Contig1	1114	210	788	code:111	Domain : Arf (9-192), PF00025.14; Family : SRPRB (19-143), PF09439.3; Family : Miro (22-132), PF08477.6; Domain : Ras (22-134), PF00071.15; Family : Gtr1_RagA (22-115), PF04670.5; Domain : G-alpha (56-133), PF00503.13	AT4G02080.1	1.00E-88	323	91.70984456	0.519748654	GO:0006886,GO:0005886	A9NLN7_PICSI	3.00E-94	346	100	0.519748654	GO:0005783,GO:0005794,GO:0005525,GO:0006886,GO:0016192	ABYSS3_1_2593_49_3547	6.00E-19	94.9	100	0.043985637	PUT-175a-Picea_glauca-37134	0	1971	99.75961538	0.960502693	EF082174	0	2063	99.72502291	1	NA	NA	NA	NA	NA	2996	1378	1848	1819	1754	1470
CL125Contig1	1293	50	901	code:111	Family : Mov34 (15-120), PF01398.14	AT2G39990.1	2.00E-107	386	67.13286713	0.647331787	GO:0016020,GO:0005634	A9NZE5_PICSI	2.00E-158	559	100	0.658932715	NA	FCL1369Contig2	9.00E-66	250	97.84172662	0.107501933	PUT-175a-Picea_glauca-40097	0	2231	96.82907966	0.999226605	PUT-175a-Picea_sitchensis-25012	0	2252	97.13622291	0.99845321	NA	NA	NA	NA	NA	517	305	403	325	305	290
CL1260Contig1	1658	445	1356	code:111	Family : ThylakoidFormat (81-287), PF11264.1	AT2G20890.1	1.00E-81	301	71.1790393	0.414354644	GO:0009535,GO:0009941,GO:0009570,GO:0009507	A9NPI7_PICSI	3.00E-145	516	99.67105263	0.550060314	NA	ABYSS3_1_1456_47_3660	1.00E-17	91.1	100	0.028347407	PUT-175a-Picea_glauca-3549262	0	2913	99.10941476	0.94451146	PUT-175a-Picea_sitchensis-21155	0	2632	99.07997169	0.849215923	NA	NA	NA	NA	NA	2725	1702	2083	1902	1709	1563
CL1262Contig1	882	181	882	code:101	Family : DcpS_C (120-222), PF11969.1; Domain : HIT (129-223), PF01230.16	AT5G48545.1	8.00E-45	177	66.66666667	0.397959184	GO:0006790,GO:0047627,GO:0009150,GO:0005777,*	B9T5H8_RICCO	2.00E-46	187	63.82978723	0.479591837	GO:0003824	NA	NA	NA	NA	NA	PUT-175a-Picea_glauca-34332	0	1600	99.29824561	0.969387755	PUT-175a-Picea_sitchensis-30753	0	1198	98.92141757	0.734693878	NA	NA	NA	NA	NA	209	288	207	327	257	271
CL1265Contig1	756	633	1	code:101	Family : DUF1517 (127-202), PF07466.4	NA	NA	NA	NA	NA	NA	B8LK86_PICSI	3.00E-90	332	96.53465347	0.801587302	NA	NODE_13153_length_76_cov_62.973682	2.00E-50	198	99.05660377	0.14021164	PUT-175a-Picea_glauca-12112	0	1313	97.93956044	0.962962963	PUT-175a-Picea_sitchensis-22822	0	1325	98.21428571	0.962962963	NA	NA	NA	NA	NA	853	423	719	525	403	379
CL1268Contig1	706	577	188	code:111	Domain : Ribosomal_S8 (6-129), PF00410.12	AT5G59850.1	5.00E-65	244	91.53846154	0.552407932	GO:0016020,GO:0005618	A9NN71_PICSI	2.00E-68	259	100	0.552407932	GO:0005840,GO:0003735,GO:0006412	FCL130Contig1	0	648	91.24726477	0.647308782	PUT-175a-Picea_glauca-4007	0	1323	99.15014164	1	PUT-175a-Picea_sitchensis-17684	0	1323	99.15014164	1	NA	NA	NA	NA	NA	690	1535	747	1832	1542	1672
CL1270Contig1	412	411	211	code:010	NA	NA	NA	NA	NA	NA	NA	NA	NA	NA	NA	NA	NA	NODE_18635_length_56_cov_259.678558	4.00E-32	137	100	0.172330097	PUT-175a-Picea_glauca-38092	0	681	97.72727273	0.953883495	PUT-175a-Picea_sitchensis-21110	2.00E-165	581	99.05063291	0.766990291	NA	NA	NA	NA	NA	1159	1128	1120	1400	1540	1458
CL1273Contig1	1332	2	1207	code:011	Family : Cellulose_synt (4-390), PF03552.7	AT4G18780.1	0	647	78.84130982	0.891891892	GO:0005618	Q5DI95_PINTA	0	768	94.96221662	0.894144144	GO:0016021,GO:0016760,GO:0030244	FCL1659Contig1	6.00E-155	546	76.02674308	0.783783784	GQ03803_L08.2	0	2513	99.62462462	1	EF676266	0	2354	99.51690821	0.932432432	NA	NA	NA	NA	NA	1710	887	1275	943	607	576
CL1276Contig1	661	661	344	code:011	Family : Peptidase_M48 (18-97), PF01435.11	AT4G01320.1	7.00E-42	167	75.23809524	0.476550681	GO:0005773	D5A9E7_PICSI	6.00E-56	218	100	0.481089259	GO:0016020,GO:0004222,GO:0006508	NODE_23922_length_33_cov_12.060606	3.00E-16	85.3	98.07692308	0.077155825	PUT-175a-Picea_glauca-46393	0	1240	99.39577039	1	BT122817	0	1246	99.54682779	1	NA	NA	NA	NA	NA	236	130	177	118	131	113
CL1277Contig1	606	466	2	code:101	NA	NA	NA	NA	NA	NA	NA	B8LN53_PICSI	5.00E-88	324	94.33962264	0.787128713	NA	CL62Contig1	7.00E-160	562	87.55186722	0.795379538	PUT-175a-Picea_glauca-35107	0	806	96.99570815	0.768976898	EF677248	0	856	96.63777252	0.95379538	NA	NA	NA	NA	NA	82	47	52	38	28	18
CL1279Contig1	853	853	62	code:011	NA	AT2G22125.1	1.00E-81	299	71.36929461	0.847596717	GO:0005488,GO:0005886	NA	NA	NA	NA	NA	NA	NA	NA	NA	NA	NA	PUT-175a-Picea_glauca-7749262	0	1481	97.95427196	0.974208675	PUT-175a-Picea_sitchensis-14111	0	1129	96.95585997	0.770222743	NA	NA	NA	NA	NA	282	94	209	224	156	122
CL127Contig1	439	439	164	code:011	Family : Chloroa_b-bind (9-55), PF00504.14	AT4G10340.1	4.00E-44	173	89.13043478	0.628701595	GO:0016020,GO:0009535,GO:0009579,GO:0009507	C0PRW4_PICSI	4.00E-47	187	98.91304348	0.628701595	GO:0009507,GO:0016020,GO:0009765	PUT2389	0	650	99.15966387	0.810933941	PUT-175a-Picea_glauca-8649264	0	821	99.53810624	0.986332574	EF082778	0	821	99.53810624	0.986332574	NA	NA	NA	NA	NA	1057	814	1143	675	570	677
CL1280Contig1	733	497	733	code:101	NA	AT5G56610.2	2.00E-13	72.8	60.71428571	0.229195089	GO:0008138,GO:0006470,GO:0016311,GO:0004725,GO:0016791	B8LR45_PICSI	2.00E-39	163	100	0.315143247	NA	NA	NA	NA	NA	NA	PUT-175a-Picea_glauca-32024	0	1361	99.31318681	0.991814461	EF678366	0	1344	98.9010989	0.991814461	NA	NA	NA	NA	NA	271	202	164	178	166	170
CL1281Contig1	535	535	278	code:011	Domain : RRM_1 (7-73), PF00076.15	AT3G11400.2	2.00E-39	158	87.20930233	0.482242991	GO:0006413,GO:0003743,GO:0003723,GO:0005852,*	A9NNT0_PICSI	6.00E-44	177	100	0.482242991	GO:0005737,GO:0000166,GO:0003743,GO:0008270	NA	NA	NA	NA	NA	PUT-175a-Picea_glauca-355	0	956	97.9245283	0.990654206	PUT-175a-Picea_sitchensis-30115	0	950	97.73584906	0.990654206	NA	NA	NA	NA	NA	307	241	280	280	258	294
CL128Contig1	1551	1549	416	code:011	Family : DUF2359 (86-346), PF10151.2	AT1G23170.2	3.00E-81	299	47.09480122	0.626692456	GO:0003674,GO:0008150,*	A9S242_PHYPA	8.00E-87	322	50.61349693	0.626692456	NA	PUT2221	0	1025	96.05055292	0.40554481	PUT-175a-Picea_glauca-11175	0	2086	99.36708861	0.71308833	PUT-175a-Picea_sitchensis-4409	0	681	99.17355372	0.234042553	NA	NA	NA	NA	NA	333	102	240	151	179	142
CL129Contig1	1359	1	885	code:011	Family : Phi_1 (7-290), PF04674.5	AT5G51550.1	8.00E-112	400	67.68707483	0.649006623	GO:0003674,GO:0009505,*	A9NVR0_PICSI	1.00E-158	560	99.66101695	0.651214128	NA	PUT8338	2.00E-56	219	99.18032787	0.089771891	NA	NA	NA	NA	NA	NA	NA	NA	NA	NA	NA	NA	NA	NA	NA	1217	803	812	1013	988	928
CL12Contig1	492	491	204	code:011	Family : SLR1-BP (23-95), PF07333.5; Domain : Gamma-thionin (47-95), PF00304.13	AT2G02120.1	5.00E-11	63.9	52.54237288	0.359756098	GO:0012505	A9NK55_PICSI	4.00E-35	147	98.79518072	0.506097561	GO:0006952	FCL319Contig4	0	825	97.08939709	0.971544715	PUT-175a-Picea_glauca-2780	0	812	96.25779626	0.971544715	BT070283	0	815	96.13034623	0.991869919	NA	NA	NA	NA	NA	4	3	0	2	14	6
CL130Contig1	827	3	344	code:011	Domain : Glyco_hydro_19 (17-114), PF00182.12	AT2G43590.1	2.00E-28	123	57.73195876	0.351874244	GO:0012505,GO:0008061,GO:0016998,GO:0005975,GO:0004568	B8LQM1_PICSI	1.00E-52	207	98.96907216	0.351874244	GO:0008061,GO:0004568,GO:0016998,GO:0006032	PUT7793	5.00E-136	483	85.95387841	0.559854897	PUT-175a-Picea_glauca-4427	0	1017	97.30675188	0.679564692	NA	NA	NA	NA	NA	NA	NA	NA	NA	NA	64	124	153	133	101	124
CL133Contig1	1184	921	412	code:111	NA	AT2G46820.2	4.00E-27	119	42.75862069	0.349662162	GO:0009295,GO:0009507	A9NQ63_PICSI	3.00E-79	296	100	0.430743243	NA	PUT3664	0	706	98.45360825	0.327702703	PUT-175a-Picea_glauca-33314	0	2056	99.81395349	0.907939189	PUT-175a-Picea_sitchensis-6604	0	1940	99.60822723	0.862331081	NA	NA	NA	NA	NA	2870	1626	3171	1688	1549	1407
CL135Contig1	548	546	118	code:011	NA	NA	NA	NA	NA	NA	NA	NA	NA	NA	NA	NA	NA	NODE_17935_length_277_cov_75.310471	4.00E-143	506	97.21254355	0.523722628	PUT-175a-Picea_glauca-19662	0	1019	99.45255474	1	NA	NA	NA	NA	NA	NA	NA	NA	NA	NA	188	90	165	278	310	293
CL136Contig1	694	567	373	code:111	Family : Ribosomal_S28e (4-65), PF01200.11	AT5G64140.1	4.00E-15	78.6	80.39215686	0.220461095	GO:0006412,GO:0003735,GO:0022626	Q7X9K4_WHEAT	4.00E-21	102	94.44444444	0.233429395	GO:0005840,GO:0003735,GO:0006412	PUT7568	5.00E-165	579	91.23222749	0.608069164	PUT-175a-Picea_glauca-33400	0	821	97.6344086	0.670028818	BT071304	0	815	98.42696629	0.641210375	NA	NA	NA	NA	NA	491	535	484	603	605	668
CL137Contig1	1672	143	1447	code:111	Domain : SQS_PSY (148-404), PF00494.12	AT5G17230.2	1.00E-156	550	79.52522255	0.601076555	GO:0009507	B8LKV0_PICSI	0	868	99.54022989	0.780502392	GO:0016740,GO:0009058	PUT6251	9.00E-107	387	97.83549784	0.138157895	PUT-175a-Picea_glauca-8245	0	3115	99.63369963	0.979665072	EF676374	0	3130	99.63547995	0.984449761	NA	NA	NA	NA	NA	1450	622	1141	737	646	540
CL138Contig1	2141	2140	392	code:011	Family : Glyco_hydro_35 (10-83), PF01301.12; Family : Gal_Lectin (505-582), PF02140.11	AT3G13750.1	0	752	59.48275862	0.807099486	GO:0009505,GO:0005618,GO:0005975	B8LLU8_PICSI	0	1194	99.82638889	0.807099486	GO:0004565,GO:0043169,GO:0005529,GO:0005975	PUT3580	0	1238	99.3993994	0.310602522	PUT-175a-Picea_glauca-6840	0	3386	99.38854919	0.839794489	EF676744	0	3997	99.71698113	1	NA	NA	NA	NA	NA	3718	1113	2737	1456	1433	1061
CL139Contig1	270	135	1	code:101	NA	NA	NA	NA	NA	NA	NA	NA	NA	NA	NA	NA	NA	FCL804Contig2	4.00E-119	425	95.58823529	1	PUT-175a-Picea_glauca-7449265	7.00E-132	469	97.40740741	1	PUT-175a-Picea_sitchensis-27368	1.00E-135	481	98.14814815	1	NA	NA	NA	NA	NA	205	56	136	98	113	109
CL13Contig1	796	794	342	code:011	Domain : Pro_CA (15-134), PF00484.12	NA	NA	NA	NA	NA	NA	NA	NA	NA	NA	NA	NA	PUT650	0	1110	96.88199731	0.938442211	PUT-175a-Picea_glauca-24253	0	1165	98.84824227	0.938442211	EF084429	0	1171	98.48018361	0.938442211	NA	NA	NA	NA	NA	518	102	360	114	70	93
CL141Contig1	541	119	3	code:101	NA	NA	NA	NA	NA	NA	NA	NA	NA	NA	NA	NA	NA	NODE_19238_length_219_cov_322.127869	3.00E-103	373	97.28506787	0.406654344	PUT-175a-Picea_glauca-10149268	0	883	98.96480331	0.890942699	PUT-175a-Picea_sitchensis-26522	0	892	98.58299595	0.911275416	NA	NA	NA	NA	NA	906	308	531	484	473	423
CL142Contig1	755	515	312	code:111	Family : RAMP4 (1-63), PF06624.5	NA	NA	NA	NA	NA	NA	A9NK45_PICSI	2.00E-13	77.4	98.52941176	0.270198675	NA	PUT3611	0	1127	98.0861244	0.829139073	PUT-175a-Picea_glauca-5479	0	1202	96.99140401	0.923178808	EF083961	0	1202	96.90576653	0.940397351	NA	NA	NA	NA	NA	41	22	67	61	58	64
CL144Contig1	1095	73	822	code:111	Family : MIP (18-233), PF00230.13	AT3G16240.1	8.00E-102	367	79.09836066	0.668493151	GO:0005774,GO:0005618,GO:0009941,GO:0005886,GO:0005773,GO:0009507	A9NLE6_PICSI	2.00E-126	453	99.6	0.684931507	GO:0016021,GO:0005215,GO:0055085	PUT7891	8.00E-40	164	98.86363636	0.080365297	PUT-175a-Picea_glauca-4749271	0	1925	97.94776119	0.978995434	BT071605	0	2015	99.25373134	0.978995434	NA	NA	NA	NA	NA	1595	1023	1288	1749	2182	1988
CL146Contig1	610	257	117	code:111	NA	NA	NA	NA	NA	NA	NA	NA	NA	NA	NA	NA	NA	FCL1509Contig2	4.00E-154	542	97.72727273	0.503278689	PUT-175a-Picea_glauca-13054	0	1044	98.10671256	0.950819672	PUT-175a-Picea_sitchensis-1915	0	763	97.92626728	0.709836066	NA	NA	NA	NA	NA	179	61	136	102	103	81
CL147Contig1	630	629	306	code:011	Family : DUF3700 (12-108), PF12481.1	AT5G19140.2	7.00E-41	163	52.20125786	0.757142857	GO:0005886	A9NZU4_PICSI	2.00E-79	295	86.51685393	0.847619048	NA	NODE_14423_length_293_cov_153.170654	1.00E-69	262	96.96969697	0.261904762	PUT-175a-Picea_glauca-21000	0	812	96.14604462	0.782539683	EF084497	0	812	96.14604462	0.782539683	NA	NA	NA	NA	NA	79	46	71	31	41	26
CL14Contig1	1303	1	885	code:011	Family : Chloroa_b-bind (95-261), PF00504.14	AT2G34420.1	5.00E-120	428	78.85304659	0.640061397	GO:0016020,GO:0009535,GO:0009579,GO:0009507	Q40771_PICAB	3.00E-151	536	100	0.633154259	GO:0009507,GO:0016020,GO:0009765	PUT8008	0	1069	98.02306425	0.463545664	PUT-175a-Picea_glauca-5645	0	1869	98.91089109	0.775134305	BT070375	0	1858	98.71287129	0.775134305	NA	NA	NA	NA	NA	8778	9410	12365	8686	6609	8074
CL150Contig1	1612	3	1610	code:001	Domain : RRM_1 (8-76), PF00076.15; Domain : RRM_1 (88-152), PF00076.15; Domain : RRM_1 (185-249), PF00076.15	AT2G44710.1	5.00E-89	325	56.71641791	0.498759305	GO:0000166,GO:0003676	D7SP17_VITVI	2.00E-116	420	49.71644612	0.969602978	GO:0003676,GO:0000166	PUT5414	0	1113	97.76357827	0.387717122	PUT-175a-Picea_glauca-11735	0	1513	99.49937422	0.495657568	PUT-175a-Picea_sitchensis-7801	0	1056	99.28698752	0.348014888	NA	NA	NA	NA	NA	300	166	217	186	187	176
CL151Contig1	913	1	690	code:011	NA	AT2G39050.1	3.00E-44	175	54.10958904	0.47973713	GO:0003674,GO:0005575,GO:0008150,*	A9NRP6_PICSI	1.00E-121	436	94.47004608	0.713033954	NA	PUT6830	1.00E-129	462	94.82758621	0.30558598	PUT-175a-Picea_glauca-3949268	0	1544	97.16874292	0.9550931	PUT-175a-Picea_sitchensis-2650	0	1521	96.93877551	0.953997809	NA	NA	NA	NA	NA	58	53	27	37	24	24
CL154Contig1	991	2	760	code:011	Domain : ubiquitin (1-21), PF00240.16; Family : Rad60-SLD (24-94), PF11976.1; Domain : ubiquitin (29-97), PF00240.16; Family : Rad60-SLD (100-170), PF11976.1; Domain : ubiquitin (105-173), PF00240.16; Family : Rad60-SLD (176-246), PF11976.1; Domain : ubiquitin (181-249), PF00240.16	AT5G03240.3	5.00E-139	490	100	0.765893037	GO:0005773	D7M031_ARALY	1.00E-137	490	99.85380117	0.765893037	GO:0005737	CL8Contig1	0	796	86.84210526	0.690211907	PUT-175a-Picea_glauca-30980	0	1581	99.40262843	0.844601413	PUT-175a-Picea_sitchensis-21724	0	1690	99.33110368	0.905146317	NA	NA	NA	NA	NA	675	261	518	296	259	260
CL156Contig1	1017	59	742	code:111	Family : Ribosomal_L16 (5-166), PF00252.11	AT1G14320.1	2.00E-108	389	84.54545455	0.648967552	GO:0005774,GO:0005730,GO:0006412,GO:0022626,GO:0005773,GO:0009507	A9NPP8_PICSI	3.00E-132	472	100	0.672566372	GO:0005840,GO:0003735,GO:0006412	PUT6753	0	1202	97.77777778	0.663716814	PUT-175a-Picea_glauca-17918	0	1802	99.47478992	0.936086529	PUT-175a-Picea_sitchensis-2008	0	1796	99.3697479	0.936086529	NA	NA	NA	NA	NA	646	517	616	595	600	589
CL158Contig1	900	748	596	code:111	NA	NA	NA	NA	NA	NA	NA	NA	NA	NA	NA	NA	NA	NODE_52051_length_128_cov_24.726562	3.00E-61	235	98.4962406	0.147777778	PUT-175a-Picea_glauca-4929	0	1117	98.12312312	0.74	BT071705	0	677	97.16353044	0.598888889	NA	NA	NA	NA	NA	87	66	74	89	78	82
CL15Contig1	1377	45	1094	code:111	Family : ADH_zinc_N (170-304), PF00107.19	AT3G03080.1	3.00E-72	269	45.18950437	0.740740741	GO:0008152,GO:0008270,GO:0003824,GO:0055114,GO:0005488,GO:0016491	B8LKL3_PICSI	0	698	99.14285714	0.762527233	GO:0016491,GO:0008270,GO:0055114	CL268Contig1	0	831	87.27015559	0.512708787	PUT-175a-Picea_glauca-33664	0	2521	99.25428784	0.973856209	EF676280	0	2596	99.34640523	1	NA	NA	NA	NA	NA	2173	1159	1641	1373	1282	1170
CL160Contig1	1048	1009	182	code:111	Domain : Chitin_bind_1 (26-59), PF00187.12; Domain : Glyco_hydro_19 (77-276), PF00182.12	AT2G43590.1	1.00E-67	253	52.96442688	0.71851145	GO:0012505,GO:0008061,GO:0016998,GO:0005975,GO:0004568	A9P2F9_PICSI	4.00E-132	472	97.82608696	0.790076336	GO:0008061,GO:0004568,GO:0016998,GO:0006032	PUT7793	0	896	97.63313609	0.483778626	PUT-175a-Picea_glauca-10770	0	1921	99.21798631	0.976145038	PUT-175a-Picea_sitchensis-24874	0	1844	98.5059761	0.958015267	NA	NA	NA	NA	NA	15	109	103	100	86	94
CL163Contig1	784	676	215	code:111	Domain : Sod_Cu (6-150), PF00080.13	AT1G08830.2	2.00E-64	242	76.51006711	0.570153061	GO:0019430,GO:0004784,GO:0042742,GO:0010039,GO:0010193,GO:0046688,GO:0005737,GO:0006979,GO:0005829,GO:0009651,*	A9NV74_PICSI	3.00E-85	315	99.35064935	0.589285714	GO:0046872,GO:0004784,GO:0055114,GO:0006801	PUT5477	0	877	96.85658153	0.649234694	PUT-175a-Picea_glauca-13949266	0	1292	97.80821918	0.931122449	EF087596	0	1286	97.67123288	0.931122449	NA	NA	NA	NA	NA	2335	1444	2471	1781	1725	1600
CL164Contig1	1799	1797	325	code:011	Family : AAA (177-318), PF00004.22	AT2G39730.1	0	707	71.94092827	0.78877154	GO:0016020,GO:0048046,GO:0009535,GO:0005634,GO:0042742,GO:0009579,GO:0005618,GO:0009941,GO:0009507,GO:0009570	A9NV87_PICSI	0	958	97.70833333	0.800444691	GO:0005524	PUT8017	0	1225	98.39416058	0.379655364	PUT-175a-Picea_glauca-48448	0	1094	98.92005834	0.533629794	EF085241	0	3188	99.00526624	0.949972207	NA	NA	NA	NA	NA	28319	18922	24135	18050	13147	12779
CL165Contig1	526	1	459	code:011	NA	AT3G49010.4	3.00E-40	161	89.8989899	0.564638783	GO:0005774,GO:0016020,GO:0005886	B8LQY1_PICSI	2.00E-42	172	98.98989899	0.564638783	GO:0005840,GO:0003735,GO:0006412	PUT1969	0	810	97.62931034	0.882129278	PUT-175a-Picea_glauca-8101	0	687	96.75810474	0.760456274	EF084714	0	733	96.51972158	0.817490494	NA	NA	NA	NA	NA	318	211	201	170	174	181
CL166Contig1	726	724	509	code:010	NA	AT5G08040.1	3.00E-12	68.9	59.18367347	0.202479339	GO:0003674,GO:0009536,GO:0005739,GO:0008150,*	A9NJT9_PICSI	4.00E-23	109	100	0.223140496	NA	PUT2717	0	640	99.41860465	0.473829201	GQ03819_A17.1	0	1154	97.12990937	0.91184573	BT071586	0	1133	96.53092006	0.91322314	NA	NA	NA	NA	NA	101	128	98	149	123	159
CL167Contig1	1517	2	1105	code:011	Domain : Pkinase (1-199), PF00069.18; Domain : Pkinase_Tyr (1-194), PF07714.10; Domain : NAF (236-295), PF03822.7	AT4G18700.1	2.00E-132	469	63.29787234	0.704021094	GO:0007165,GO:0004674,GO:0005524,GO:0004672,GO:0006468	A9NWA3_PICSI	1.00E-150	534	72.40437158	0.719841793	GO:0005524,GO:0004674,GO:0006468,GO:0007165	NODE_25438_length_250_cov_103.748001	8.00E-08	58.4	100	0.019775873	PUT-175a-Picea_glauca-11637	0	2852	99.60026649	0.989452868	PUT-175a-Picea_sitchensis-29127	0	1652	99.54075775	0.574159525	NA	NA	NA	NA	NA	990	485	698	480	394	351
CL168Contig1	703	354	1	code:101	NA	AT3G01500.3	2.00E-12	69.3	38.94736842	0.405405405	GO:0016020,GO:0048046,GO:0009535,GO:0042742,GO:0009579,GO:0004089,GO:0008270,GO:0009941,GO:0009507	B8LNL1_PICSI	8.00E-47	187	97.97979798	0.422475107	GO:0004089,GO:0008270,GO:0015976	PUT3466	5.00E-161	565	99.00990099	0.431009957	PUT-175a-Picea_glauca-35234	0	748	95.98214286	0.637268848	PUT-175a-Picea_sitchensis-23936	0	1194	96.58605974	1	NA	NA	NA	NA	NA	1259	612	1006	533	421	363
CL169Contig1	360	93	194	code:111	NA	NA	NA	NA	NA	NA	NA	C0PQQ7_PICSI	7.00E-15	80.1	97.36842105	0.316666667	GO:0009507,GO:0009523	PUT2019	6.00E-148	521	98.25174825	0.794444444	PUT-175a-Picea_glauca-11007	0	648	99.13294798	0.961111111	EF086825	0	648	99.13294798	0.961111111	NA	NA	NA	NA	NA	634	202	486	362	301	345
CL16Contig1	1318	3	1052	code:011	Family : Ldh_1_N (25-172), PF00056.16; Domain : Ldh_1_C (175-343), PF02866.11	AT1G04410.1	2.00E-162	568	89.12386707	0.753414264	GO:0016020,GO:0048046,GO:0009651,GO:0005886,GO:0016491,GO:0009507,GO:0005634,GO:0016616,GO:0003824,GO:0005488,GO:0005773,GO:0005774,GO:0046686,GO:0016615,GO:0030060,GO:0009570	A9NVT9_PICSI	0	662	98.28571429	0.796661608	GO:0005488,GO:0030060,GO:0006096,GO:0006108,GO:0006099	NODE_22833_length_833_cov_184.930374	0	1411	99.59623149	0.563732929	PUT-175a-Picea_glauca-5650	0	2461	99.16540212	1	BT070547	0	2459	99.01365706	1	NA	NA	NA	NA	NA	517	235	592	265	307	262
CL170Contig1	1044	101	706	code:111	Domain : Arf (9-129), PF00025.14; Domain : Ras (10-169), PF00071.15; Family : Miro (10-124), PF08477.6; Family : Gtr1_RagA (10-129), PF04670.5; Domain : GTP_EFTU (45-163), PF00009.20	AT1G02130.1	3.00E-88	322	76.73267327	0.58045977	GO:0046686,GO:0005525,GO:0005886,GO:0005773	A9NPC3_PICSI	2.00E-110	400	99.00990099	0.58045977	GO:0005525,GO:0015031,GO:0007264	NA	NA	NA	NA	NA	PUT-175a-Picea_glauca-1112	0	1877	98.39637821	0.973180077	NA	NA	NA	NA	NA	NA	NA	NA	NA	NA	962	612	718	1008	1097	871
CL172Contig1	2478	2476	503	code:011	Family : TPX2 (216-272), PF06886.4	AT2G35880.1	5.00E-39	160	63.7037037	0.163438257	GO:0003674,*	D7T7A2_VITVI	3.00E-47	191	43.94463668	0.341404358	NA	FCL1471Contig1	1.00E-07	58.4	100	0.012106538	PUT-175a-Picea_glauca-4500	0	2554	98.90750182	0.554075868	EF083798	7.00E-08	60.3	100	0.012510089	NA	NA	NA	NA	NA	1585	808	1159	785	837	641
CL173Contig1	752	138	545	code:111	Domain : Histone (58-132), PF00125.17	AT5G10980.1	3.00E-70	261	99.26470588	0.542553191	GO:0003677,GO:0006334	D7SZ96_VITVI	1.00E-69	263	98.55072464	0.550531915	GO:0000786,GO:0005634,GO:0003677,GO:0006334	FCL227Contig1	0	1021	99.27007299	0.727393617	GQ03609_G04.1	0	1335	98.23848238	0.980053191	PUT-175a-Picea_sitchensis-23712	0	1329	97.83491204	0.982712766	NA	NA	NA	NA	NA	1003	376	923	507	611	473
CL174Contig1	1186	2	1186	code:001	Family : DAHP_synth_2 (24-361), PF01474.9	AT4G33510.2	3.00E-167	585	78.125	0.890387858	GO:0009507	NA	NA	NA	NA	NA	NA	PUT6132	0	935	95.32062392	0.485666105	PUT-175a-Picea_glauca-10953	0	1977	98.24884793	0.914839798	EF084957	0	1982	98.34101382	0.914839798	NA	NA	NA	NA	NA	1178	370	834	577	792	526
CL177Contig1	1292	234	725	code:111	Domain : GCV_H (43-159), PF01597.12	AT1G32470.1	6.00E-54	208	61.07784431	0.380804954	GO:0019464,GO:0006546,GO:0005739,GO:0009507	A9NLR3_PICSI	8.00E-90	332	99.3902439	0.380804954	GO:0005960,GO:0005739,GO:0019464	NODE_4322_length_47_cov_267.765961	1.00E-20	100	100	0.040247678	PUT-175a-Picea_glauca-34225	0	2279	99.33829611	0.935758514	PUT-175a-Picea_sitchensis-10192	0	2236	98.99916597	0.928018576	NA	NA	NA	NA	NA	5492	1924	4482	2762	2435	2016
CL178Contig1	537	1	180	code:011	Family : DUF3711 (1-45), PF12504.1	NA	NA	NA	NA	NA	NA	A9NZU4_PICSI	4.00E-29	128	100	0.335195531	NA	PUT930	4.00E-154	542	94.16666667	0.668528864	PUT-175a-Picea_glauca-21000	0	977	98.51024209	1	EF086899	0	977	98.85931559	0.979515829	NA	NA	NA	NA	NA	185	42	145	70	68	48
CL179Contig1	1050	129	626	code:111	Domain : Ribosomal_L11_N (13-70), PF03946.7; Domain : Ribosomal_L11 (75-144), PF00298.12	AT5G60670.1	4.00E-76	281	90.19607843	0.437142857	GO:0006412,GO:0003735	A9NZX9_PICSI	7.00E-81	301	100	0.44	GO:0005840,GO:0003735,GO:0006412	PUT7919	0	665	97.68041237	0.365714286	PUT-175a-Picea_glauca-22608	0	1650	98.03707743	0.87047619	PUT-175a-Picea_sitchensis-3231316	0	1761	98.45520082	0.921904762	NA	NA	NA	NA	NA	935	775	792	858	908	1012
CL17Contig1	772	771	187	code:011	Family : Chloroa_b-bind (27-177), PF00504.14	AT2G40100.1	2.00E-62	236	69.18918919	0.715025907	GO:0016020,GO:0009535,GO:0009579,GO:0009507	C0PRU3_PICSI	2.00E-92	339	98.93617021	0.730569948	GO:0009507,GO:0016020,GO:0009765	PUT3896	0	904	98.01587302	0.651554404	PUT-175a-Picea_glauca-45164	0	1288	98.29545455	0.911917098	PUT-175a-Picea_sitchensis-31041	0	1294	98.4375	0.911917098	NA	NA	NA	NA	NA	1057	493	1171	658	503	530
CL17Contig2	664	664	308	code:011	Family : Chloroa_b-bind (26-101), PF00504.14	AT2G40100.1	5.00E-36	147	70.47619048	0.47439759	GO:0016020,GO:0009535,GO:0009579,GO:0009507	C0PRU3_PICSI	8.00E-54	211	98.16513761	0.49246988	GO:0009507,GO:0016020,GO:0009765	CL17Contig1	0	856	98.49785408	0.701807229	PUT-175a-Picea_glauca-45164	0	1090	99.47916667	0.86746988	EF082523	0	1129	98.84868421	0.915662651	NA	NA	NA	NA	NA	1270	440	1100	650	504	600
CL182Contig1	1705	743	1705	code:101	NA	NA	NA	NA	NA	NA	NA	A9NVM4_PICSI	0	640	96.71285546	0.99941349	GO:0004806,GO:0006629	FCL395Contig1	8.00E-133	473	98.08429119	0.153079179	PUT-175a-Picea_glauca-37561	0	3044	97.71260997	1	EF085378	0	3032	97.59530792	1	NA	NA	NA	NA	NA	2558	993	1831	1043	995	809
CL183Contig1	471	355	2	code:101	Family : Chloroa_b-bind (85-109), PF00504.14	NA	NA	NA	NA	NA	NA	C0PQA6_PICSI	4.00E-23	107	57.89473684	0.751592357	NA	CL216Contig1	2.00E-45	181	87.83783784	0.314225053	PUT-175a-Picea_glauca-45956	0	808	98.41269841	0.936305732	PUT-175a-Picea_sitchensis-4431316	0	794	97.02941176	0.987261146	NA	NA	NA	NA	NA	368	201	294	364	411	363
CL184Contig1	1318	204	647	code:111	Family : MBF1 (9-79), PF08523.3; Domain : HTH_3 (87-138), PF01381.15	AT3G58680.1	4.00E-58	222	77.85714286	0.318664643	GO:0003677,GO:0005634,GO:0045941,GO:0009723,GO:0005737,GO:0005730,GO:0003713,GO:0006350,*	A9NT65_PICSI	8.00E-75	282	100	0.3323217	GO:0043565	PUT397	0	1142	98.03921569	0.499241275	NA	NA	NA	NA	NA	NA	NA	NA	NA	NA	NA	NA	NA	NA	NA	2345	4266	2627	4783	3673	5089
CL185Contig1	1108	194	664	code:111	Domain : HMG_box (52-121), PF00505.12	AT3G51880.4	4.00E-29	125	60.48387097	0.327617329	GO:0006333,GO:0003677,GO:0005634,GO:0000785,GO:0000790,GO:0030527,GO:0005829,GO:0003682,GO:0003700,*	A9NK65_PICSI	6.00E-57	222	100	0.335740072	GO:0005634,GO:0003677	PUT4100	0	1217	98.38472834	0.614620939	PUT-175a-Picea_glauca-23947	0	2015	99.07663897	0.977436823	BT070505	0	1927	98.84947267	0.94133574	NA	NA	NA	NA	NA	2768	2925	2265	2837	3005	3409
CL186Contig1	576	3	305	code:011	Domain : ubiquitin (1-21), PF00240.16; Family : Rad60-SLD (24-94), PF11976.1; Domain : ubiquitin (29-97), PF00240.16	AT5G03240.3	5.00E-51	197	99.75247525	0.526041667	GO:0005773	O65332_ELAUM	5.00E-50	197	99.49828316	0.526041667	GO:0005737	FCL1Contig6	2.00E-119	427	91.08910891	0.526041667	PUT-175a-Picea_glauca-23953	0	1015	98.9010989	0.947916667	PUT-175a-Picea_sitchensis-27340	0	1025	99.26605505	0.946180556	NA	NA	NA	NA	NA	624	225	520	455	447	400
CL188Contig1	401	399	256	code:011	NA	NA	NA	NA	NA	NA	NA	NA	NA	NA	NA	NA	NA	PUT1676	1.00E-153	540	99.02597403	0.867830424	PUT-175a-Picea_glauca-15487	4.00E-157	554	97.91426928	0.885286783	EF082414	2.00E-154	544	97.91426928	0.885286783	NA	NA	NA	NA	NA	11	4	10	7	8	18
CL189Contig1	825	825	256	code:011	Domain : Lipocalin_2 (20-167), PF08212.5; Domain : Lipocalin (27-168), PF00061.16	AT5G58070.1	1.00E-67	253	65.0273224	0.654545455	GO:0005774,GO:0005739,GO:0005488,GO:0005886,GO:0005215,GO:0005773	A9NP85_PICSI	2.00E-104	379	97.8021978	0.661818182	GO:0005488,GO:0005215	PUT8511	0	906	98.73786408	0.650909091	NA	NA	NA	NA	NA	NA	NA	NA	NA	NA	NA	NA	NA	NA	NA	3	11	10	3	11	11
CL18Contig1	1056	135	965	code:111	Family : Chloroa_b-bind (112-238), PF00504.14	AT1G44575.1	8.00E-66	247	83.5	0.5625	GO:0016020,GO:0009535,GO:0009579,GO:0009507	A9NYQ2_PICSI	8.00E-114	411	97.27891156	0.835227273	NA	PUT3340	0	888	92.97971919	0.601325758	PUT-175a-Picea_glauca-27444	0	1661	97.94816415	0.87594697	EF086503	0	1659	97.94594595	0.875	NA	NA	NA	NA	NA	4378	7506	6132	7035	4728	5760
CL18Contig2	482	481	278	code:010	NA	NA	NA	NA	NA	NA	NA	A9NYQ2_PICSI	8.00E-12	70.5	96.22641509	0.329875519	NA	CL18Contig1	3.00E-81	300	96.13259669	0.375518672	PUT-175a-Picea_glauca-27444	0	812	99.31034483	0.902489627	EF086503	6.00E-180	629	98.01136364	0.730290456	NA	NA	NA	NA	NA	5148	2230	3537	2975	2451	2279
CL190Contig1	626	519	172	code:111	NA	AT1G72020.1	6.00E-24	107	57.73195876	0.455271565	GO:0003674,GO:0008150,*	A9NJS6_PICSI	2.00E-51	202	99	0.479233227	NA	PUT6295	5.00E-91	333	100	0.276357827	PUT-175a-Picea_glauca-35666	0	1138	98.546042	0.988817891	PUT-175a-Picea_sitchensis-19823	0	1100	97.31437599	1	NA	NA	NA	NA	NA	926	630	849	844	989	981
CL191Contig1	1226	90	866	code:111	Family : Fasciclin (59-192), PF02469.15	AT5G60490.1	4.00E-38	155	55.70469799	0.362153344	GO:0005886	B8LQM0_PICSI	4.00E-96	352	90	0.633768352	NA	PUT1637	0	1140	97.1641791	0.544045677	PUT-175a-Picea_glauca-33391	0	2148	99.64726631	0.922512235	PUT-175a-Picea_sitchensis-13795	0	2134	99.47043248	0.921696574	NA	NA	NA	NA	NA	1775	1647	2273	2303	1811	1907
CL192Contig1	556	27	221	code:111	Family : Ribosomal_L29e (3-42), PF01779.10	AT3G06680.1	5.00E-14	74.3	76.66666667	0.323741007	GO:0006412,GO:0003735	A9NK14_PICSI	9.00E-17	87.4	100	0.29676259	GO:0005840,GO:0003735,GO:0006412	PUT3435	0	904	97.83464567	0.913669065	PUT-175a-Picea_glauca-29858	0	998	99.43181818	0.949640288	EF081587	0	1008	99.25373134	0.964028777	NA	NA	NA	NA	NA	706	238	426	320	301	295
CL194Contig1	1838	1364	384	code:111	Domain : Homeobox (71-124), PF00046.22; Family : HALZ (126-169), PF02183.11	AT3G01470.1	4.00E-43	173	40	0.445593036	GO:0005634	B8LKP4_PICSI	9.00E-174	611	98.77675841	0.533732318	GO:0005634,GO:0043565,GO:0003700,GO:0030528,GO:0006355	PUT4946	0	1017	94.78672986	0.343852013	PUT-175a-Picea_glauca-15231	0	3138	98.53971963	0.922742111	PUT-175a-Picea_sitchensis-30622	0	3321	99.48688712	0.95429815	NA	NA	NA	NA	NA	1718	712	1270	772	833	588
CL195Contig1	817	183	701	code:111	Domain : RRM_1 (12-81), PF00076.15	AT2G21660.2	4.00E-33	138	73.25581395	0.315789474	GO:0046686,GO:0009651,GO:0005777,GO:0009507	A9NML8_PICSI	4.00E-43	176	100	0.319461444	GO:0003676,GO:0000166	PUT7623	1.00E-166	585	96.06741573	0.434516524	PUT-175a-Picea_glauca-449265	0	1394	99.06790945	0.919216646	PUT-175a-Picea_sitchensis-19978	0	1371	98.53528628	0.919216646	NA	NA	NA	NA	NA	3319	4142	3208	3881	3050	3751
CL196Contig1	262	2	115	code:011	NA	NA	NA	NA	NA	NA	NA	NA	NA	NA	NA	NA	NA	NA	NA	NA	NA	NA	GQ03316_B05.1	2.00E-110	398	97.74774775	0.847328244	EF086105	2.00E-116	417	99.54545455	0.839694656	NA	NA	NA	NA	NA	28	10	15	20	12	13
CL197Contig1	1354	1014	472	code:111	Family : zf-A20 (23-45), PF01754.9; Family : zf-AN1 (122-160), PF01428.9	AT2G36320.1	5.00E-39	159	47.90419162	0.370014771	GO:0003677,GO:0008270	A9NKD1_PICSI	1.00E-88	328	99.44751381	0.401033973	GO:0003677,GO:0008270	PUT2012	0	938	93.37539432	0.46676514	PUT-175a-Picea_glauca-29309	0	2127	96.92307692	0.911373708	PUT-175a-Picea_sitchensis-4993	0	2227	96.90641918	0.954209749	NA	NA	NA	NA	NA	917	1675	1083	1375	1177	1205
CL198Contig1	943	143	706	code:111	Family : KOW (70-100), PF00467.22	AT5G54600.1	3.00E-59	225	58.24742268	0.594909862	GO:0006412,GO:0003735,GO:0009570,GO:0009507	A9NNW5_PICSI	3.00E-95	349	100	0.598091198	GO:0005840,GO:0003735,GO:0006412	NODE_4541_length_355_cov_203.954926	5.00E-37	154	96.62921348	0.094379639	PUT-175a-Picea_glauca-44904	0	1796	99.68186638	1	BT071019	0	1694	99.77452086	0.940615058	NA	NA	NA	NA	NA	2184	1488	1961	1662	1564	1509
CL199Contig1	664	664	296	code:010	Family : MIP (8-98), PF00230.13	AT3G53420.2	5.00E-43	171	77.27272727	0.496987952	GO:0016020,GO:0005886,GO:0005773	A9NQD6_PICSI	1.00E-60	233	97.4137931	0.524096386	GO:0016021,GO:0005215,GO:0055085	FCL184Contig2	3.00E-111	400	86.88046647	0.516566265	PUT-175a-Picea_glauca-8452	0	852	96.41434263	0.737951807	EF083501	0	885	97.58064516	0.746987952	NA	NA	NA	NA	NA	538	305	410	313	223	169
CL19Contig1	971	1	549	code:011	Domain : Glycolytic (1-183), PF00274.12	AT4G38970.1	8.00E-81	297	86.8852459	0.565396498	GO:0016020,GO:0010287,GO:0048046,GO:0004332,GO:0003824,GO:0009579,GO:0046686,GO:0009941,GO:0009507,GO:0009570	C0PS67_PICSI	1.00E-90	333	100	0.565396498	GO:0004332,GO:0006096	PUT6808	0	983	96.49415693	0.613800206	PUT-175a-Picea_glauca-13646	0	1327	97.45649264	0.76930999	BT071185	0	1327	97.45649264	0.76930999	NA	NA	NA	NA	NA	2115	1163	1708	910	800	683
CL1Contig1	1092	1	459	code:011	Domain : RuBisCO_small (42-150), PF00101.13	AT1G67090.1	6.00E-56	214	64.2384106	0.412087912	GO:0016020,GO:0048046,GO:0009535,GO:0009579,GO:0031977,GO:0005507,GO:0009941,GO:0022626,GO:0009507,GO:0009570	A9NNZ8_PICSI	2.00E-88	327	99.34640523	0.42032967	GO:0009536,GO:0004497,GO:0016984,GO:0015977,GO:0055114,GO:0009853,GO:0015979	PUT8245	0	923	98.79518072	0.456043956	PUT-175a-Picea_glauca-31281	0	1379	98.04432855	0.702380952	NA	NA	NA	NA	NA	NA	NA	NA	NA	NA	771	676	680	902	635	685
CL1Contig2	815	342	815	code:101	NA	AT1G67090.1	1.00E-11	67	75	0.147239264	GO:0016020,GO:0048046,GO:0009535,GO:0009579,GO:0031977,GO:0005507,GO:0009941,GO:0022626,GO:0009507,GO:0009570	B8LRS9_PICSI	5.00E-24	112	96.36363636	0.202453988	GO:0016984,GO:0015977	PUT8246	0	702	97.96954315	0.483435583	PUT-175a-Picea_glauca-42427	0	702	97.96954315	0.483435583	EF678621	0	702	97.96954315	0.483435583	NA	NA	NA	NA	NA	18	11	10	13	15	21
CL1Contig3	467	465	331	code:010	Domain : RuBisCO_small (2-40), PF00101.13	NA	NA	NA	NA	NA	NA	B8LRS9_PICSI	3.00E-19	95.1	85.45454545	0.353319058	GO:0016984,GO:0015977	PUT8246	0	744	97.59615385	0.890792291	PUT-175a-Picea_glauca-42427	0	710	97.02970297	0.86509636	EF678621	0	731	96.88995215	0.895074946	NA	NA	NA	NA	NA	1	5	6	4	6	6
CL1Contig4	665	2	664	code:001	Family : RbcS (19-72), PF12338.1; Domain : RuBisCO_small (101-209), PF00101.13	AT5G38430.1	9.00E-53	203	60.25641026	0.69924812	GO:0016020,GO:0048046,GO:0009941,GO:0009579,GO:0016984,GO:0009570,GO:0009507	A9NL36_PICSI	5.00E-90	331	94.27083333	0.866165414	GO:0009536,GO:0004497,GO:0016984,GO:0015977,GO:0055114,GO:0009853,GO:0015979	PUT8246	0	1054	97.15719064	0.89924812	PUT-175a-Picea_glauca-31082	0	1063	96.58536585	0.92481203	EF676225	0	1063	96.58536585	0.92481203	NA	NA	NA	NA	NA	6392	19373	16497	16436	13504	19481
CL200Contig1	1202	298	912	code:111	Domain : RRM_1 (101-170), PF00076.15	AT1G51510.1	3.00E-52	202	65.78947368	0.366888519	GO:0006396,GO:0005730	A9NXH0_PICSI	3.00E-86	320	100	0.461730449	GO:0005737,GO:0005634,GO:0000166,GO:0003723,GO:0006396	PUT4629	0	1033	95.38950715	0.523294509	PUT-175a-Picea_glauca-22798	0	1936	98.76308278	0.87437604	PUT-175a-Picea_sitchensis-8427	0	2073	98.33333333	0.948419301	NA	NA	NA	NA	NA	442	360	447	364	439	354
CL202Contig1	979	184	480	code:111	Domain : Cpn10 (5-96), PF00166.14	AT1G14980.1	1.00E-26	117	67.04545455	0.269662921	GO:0005739	A9NK61_PICSI	3.00E-43	176	98.87640449	0.272727273	GO:0005737,GO:0005524,GO:0006457	PUT5964	0	1015	97.70723104	0.579162411	PUT-175a-Picea_glauca-13632	0	1306	98.32167832	0.730337079	PUT-175a-Picea_sitchensis-631314	0	1267	98.27338129	0.709908069	NA	NA	NA	NA	NA	65	35	103	84	91	107
CL205Contig1	2465	1	2265	code:011	Family : H_PPase (11-742), PF03030.9	AT1G15690.1	0	1196	84.81182796	0.898174442	GO:0005774,GO:0016020,GO:0009941,GO:0005886,GO:0000325,GO:0005773,GO:0009507	C0PRN4_PICSI	0	1384	99.45872801	0.899391481	GO:0016020,GO:0009678,GO:0004427,GO:0015992	PUT6665	0	673	95.43269231	0.168356998	PUT-175a-Picea_glauca-16218	0	4680	99.87720016	0.991075051	BT070989	0	4634	99.54973393	0.991075051	NA	NA	NA	NA	NA	9128	3102	7503	3492	3217	2494
CL209Contig1	1268	273	728	code:111	Domain : UQ_con (8-144), PF00179.19	AT2G02760.1	7.00E-86	314	97.36842105	0.359621451	GO:0009650,GO:0033523,GO:0006511,GO:0010228,GO:0004842,*	Q49RB5_POPTO	3.00E-86	320	100	0.359621451	GO:0019787,GO:0043687,GO:0051246	PUT2878	4.00E-79	294	99.37888199	0.126971609	PUT-175a-Picea_glauca-5849267	0	2142	99.73285841	0.885646688	PUT-175a-Picea_sitchensis-12048	0	2150	98.63945578	0.927444795	NA	NA	NA	NA	NA	3763	4126	3100	3573	3107	3559
CL20Contig1	776	141	659	code:111	Domain : HATPase_c (32-155), PF02518.19	AT5G56030.1	1.00E-95	346	89.85507246	0.800257732	GO:0005524,GO:0005618,GO:0005739	D6C500_SOYBN	2.00E-95	349	91.78743961	0.800257732	GO:0005737,GO:0005524,GO:0051082,GO:0006457,GO:0006950	PUT6026	0	1106	98.03278689	0.786082474	PUT-175a-Picea_glauca-10649265	0	1373	98.14569536	0.972938144	PUT-175a-Picea_sitchensis-11741	0	1379	98.2781457	0.972938144	NA	NA	NA	NA	NA	542	433	646	555	468	497
CL20Contig2	816	1	816	code:001	Family : HSP90 (82-272), PF00183.11	NA	NA	NA	NA	NA	NA	NA	NA	NA	NA	NA	NA	FCL28Contig2	0	833	98.52727792	0.93504902	PUT-175a-Picea_glauca-10649265	0	1465	98.74371859	0.974264706	PUT-175a-Picea_sitchensis-11741	0	1460	98.61809045	0.974264706	NA	NA	NA	NA	NA	1079	382	660	481	499	428
CL210Contig1	1026	760	419	code:111	NA	AT1G26355.1	3.00E-20	96.3	54.54545455	0.257309942	NA	A9P098_PICSI	4.00E-50	199	100	0.274853801	NA	PUT1343	2.00E-136	485	99.23954373	0.256335283	PUT-175a-Picea_glauca-20682	0	1873	99.89764585	0.952241715	PUT-175a-Picea_sitchensis-25854	0	1925	99.90039841	0.978557505	NA	NA	NA	NA	NA	1069	744	1041	934	894	896
CL211Contig1	472	471	223	code:011	Family : COX5C (31-82), PF05799.5	AT5G61310.4	1.00E-18	89	67.69230769	0.413135593	GO:0012505,GO:0004129,GO:0055114,GO:0005746	A9NLK1_PICSI	2.00E-32	112	95.53571429	0.466101695	NA	PUT7687	6.00E-101	365	94.44444444	0.516949153	GQ03318_P09.1	0	825	97.28033473	1	EF082136	0	723	94.87179487	0.978813559	NA	NA	NA	NA	NA	656	818	627	971	895	1096
CL212Contig1	1155	901	386	code:111	Domain : Pro_isomerase (7-169), PF00160.14	AT2G21130.1	6.00E-74	275	82.45614035	0.444155844	GO:0006457,GO:0003755,GO:0005886	Q8VXA5_PICAB	7.00E-88	325	100	0.446753247	GO:0003755,GO:0006457	NA	NA	NA	NA	NA	NA	NA	NA	NA	NA	NA	NA	NA	NA	NA	NA	NA	NA	NA	NA	382	209	281	251	286	322
CL215Contig1	1571	248	1111	code:111	NA	AT3G14750.1	2.00E-42	170	44.76190476	0.393380013	GO:0003674,GO:0008150,*	B8LQ29_PICSI	3.00E-122	440	99.65277778	0.549968173	NA	PUT3772	2.00E-174	612	93.31683168	0.256524507	PUT-175a-Picea_glauca-9449267	0	2490	99.1747937	0.848504137	PUT-175a-Picea_sitchensis-5287	0	2554	99.19472914	0.869509866	NA	NA	NA	NA	NA	2175	1055	1756	1108	1194	959
CL216Contig1	730	2	520	code:011	NA	AT3G22840.1	1.00E-36	150	61.81818182	0.452054795	GO:0009409,GO:0016168,*	A9NUK5_PICSI	6.00E-72	271	97.10982659	0.710958904	NA	PUT5718	5.00E-176	615	94.9602122	0.516438356	PUT-175a-Picea_glauca-42241	0	1146	97.37248841	0.88630137	PUT-175a-Picea_sitchensis-19059	0	1167	97.41641337	0.901369863	NA	NA	NA	NA	NA	2678	1181	1635	1926	1861	1849
CL218Contig1	1481	3	1217	code:011	Domain : Inhibitor_I29 (86-142), PF08246.5; Domain : Peptidase_C1 (171-394), PF00112.16	AT4G39090.1	1.00E-128	456	60.90651558	0.713031735	GO:0005634,GO:0006508,GO:0009414,GO:0006970,GO:0009651,GO:0042742,GO:0009269,GO:0005773,*	A9NU42_PICSI	0	806	98.98477157	0.798109386	GO:0004197,GO:0006508	PUT1039	0	842	93.91143911	0.36529372	PUT-175a-Picea_glauca-34466	0	2719	99.17241379	0.979068197	PUT-175a-Picea_sitchensis-24342	0	2711	99.10282954	0.978392978	NA	NA	NA	NA	NA	2778	1368	2330	1316	1567	1220
CL220Contig1	1831	85	1416	code:111	Family : GDI (1-433), PF00996.11	AT2G44100.1	0	757	83.94495413	0.714363736	GO:0005575,GO:0015031,GO:0005093,GO:0048227,*	A9NWR2_PICSI	0	891	100	0.714363736	GO:0005093,GO:0015031,GO:0043087	NODE_42566_length_44_cov_12.431818	3.00E-22	106	92.30769231	0.042599672	PUT-175a-Picea_glauca-349	0	3424	99.44781888	0.989077007	PUT-175a-Picea_sitchensis-29115	0	3390	99.11651022	0.989077007	NA	NA	NA	NA	NA	1004	353	676	432	471	388
CL222Contig1	1402	818	1309	code:111	NA	NA	NA	NA	NA	NA	NA	NA	NA	NA	NA	NA	NA	NODE_21368_length_372_cov_60.857529	5.00E-141	500	98.2078853	0.199001427	PUT-175a-Picea_glauca-22198	0	2305	98.96166134	0.893009986	PUT-175a-Picea_sitchensis-18719	0	2248	99.09539474	0.867332382	NA	NA	NA	NA	NA	976	793	898	697	776	802
CL224Contig1	1270	123	986	code:111	Family : MIP (45-275), PF00230.13	AT4G00430.1	2.00E-143	506	84.375	0.680314961	GO:0016020,GO:0005886	O24244_PICAB	4.00E-167	588	99.30555556	0.680314961	GO:0016021,GO:0005215,GO:0055085	NA	NA	NA	NA	NA	PUT-175a-Picea_glauca-44359	0	2359	99.52	0.984251969	PUT-175a-Picea_sitchensis-14066	0	2273	98.32	0.984251969	NA	NA	NA	NA	NA	1709	1852	1715	1618	1600	1786
CL225Contig1	1487	1448	219	code:111	Domain : Gp_dh_N (75-226), PF00044.17; Domain : Gp_dh_C (231-387), PF02800.13	AT1G12900.1	9.00E-157	550	80.2919708	0.825151311	GO:0006006,GO:0016020,GO:0048046,GO:0051287,GO:0055114,GO:0009941,GO:0008943,GO:0009507,GO:0009570	A9NX72_PICSI	0	699	99.26829268	0.827168796	GO:0004365,GO:0051287,GO:0006006,GO:0055114	PUT7004	0	1088	96.4017991	0.447881641	PUT-175a-Picea_glauca-4730	0	2740	97.93977116	0.973100202	PUT-175a-Picea_sitchensis-23389	0	2728	98.32516032	0.973100202	gi|33862273|ref|NC_005071.1|	2.00E-19	104	86.66666667	0.060524546	12995	6954	11984	9903	7369	9340
CL22Contig1	1546	1443	340	code:111	Family : Thi4 (88-320), PF01946.10; Domain : DAO (105-157), PF01266.17; Family : FAD_binding_2 (105-141), PF00890.17; Domain : Pyr_redox_2 (105-157), PF07992.7; Family : Lycopene_cycl (105-139), PF05834.5	AT5G54770.1	5.00E-140	494	83.56164384	0.562742561	GO:0009941,GO:0009579,GO:0009570,GO:0009507	A9NRW5_PICSI	2.00E-171	603	98.26589595	0.671410091	GO:0009228	PUT5393	0	854	93.18885449	0.408796895	PUT-175a-Picea_glauca-21406	0	2734	99.24398625	0.941138422	PUT-175a-Picea_sitchensis-1431313	0	2853	98.82964889	0.994825356	NA	NA	NA	NA	NA	2695	1575	2882	2031	1735	1745
CL230Contig1	1024	2	502	code:011	NA	AT2G39050.1	2.00E-48	190	57.04697987	0.436523438	GO:0003674,GO:0005575,GO:0008150,*	C0PQE7_PICSI	2.00E-95	350	100	0.489257813	NA	NA	NA	NA	NA	NA	NA	NA	NA	NA	NA	NA	NA	NA	NA	NA	NA	NA	NA	NA	NA	582	187	424	258	285	275
CL231Contig1	689	648	142	code:111	Family : Cupin_3 (93-166), PF05899.5; Family : EutQ (109-162), PF06249.5	AT4G10300.1	9.00E-38	153	63.15789474	0.496371553	GO:0009507	A9NK05_PICSI	1.00E-91	337	98.22485207	0.735849057	NA	PUT7211	0	838	98.27956989	0.664731495	PUT-175a-Picea_glauca-27227	0	1258	98.96296296	0.979680697	BT070722	0	1258	98.96296296	0.979680697	NA	NA	NA	NA	NA	471	330	497	484	422	413
CL236Contig1	691	689	345	code:011	NA	AT5G39250.1	3.00E-31	132	54.62184874	0.499276411	GO:0003674,*	D5AD31_PICSI	3.00E-55	215	93.04347826	0.499276411	NA	NODE_1482_length_146_cov_23.821918	4.00E-70	264	96.47058824	0.24602026	PUT-175a-Picea_glauca-33084	0	1138	97.9876161	0.93487699	BT124180	0	1138	97.6993865	0.943560058	NA	NA	NA	NA	NA	80	36	58	48	52	32
CL237Contig1	1625	129	1220	code:111	Domain : Dimerisation (34-85), PF08100.4; Family : Methyltransf_2 (104-340), PF00891.11	AT5G54160.1	2.00E-121	433	56.59340659	0.672	GO:0005886	Q5NDD5_PICAB	0	746	99.72527473	0.672	GO:0047763,GO:0046983	FCL805Contig1	0	681	94.76190476	0.258461538	PUT-175a-Picea_glauca-36170	0	2882	99.03163331	0.953230769	EF083139	0	2750	99.2481203	0.900307692	NA	NA	NA	NA	NA	2340	1056	1551	1341	1058	913
CL238Contig1	1204	3	1202	code:001	Domain : Orn_Arg_deC_N (44-275), PF02784.9; Domain : Orn_DAP_Arg_deC (279-386), PF00278.15	AT3G14390.1	0	640	79.33673469	0.976744186	GO:0009089,GO:0009507	C0PQH1_PICSI	0	763	99.48979592	0.976744186	GO:0008836,GO:0009089	FCL6832Contig1	8.00E-165	579	77.44360902	0.773255814	GQ03501_L23.1	0	2217	99.32030586	0.977574751	BT070551	0	2234	98.31700735	1	NA	NA	NA	NA	NA	434	248	271	296	243	217
CL239Contig1	1039	3	644	code:011	Family : MSP (139-198), PF01716.11	NA	NA	NA	NA	NA	NA	A9NRV4_PICSI	1.00E-107	213	94.04761905	0.716073147	GO:0019898,GO:0009654,GO:0005509,GO:0015979,GO:0042549	PUT5592	0	1063	97.52883031	0.584215592	PUT-175a-Picea_glauca-25396	0	1663	99.54648526	0.848893167	BT071105	0	1675	99.21962096	0.863330125	NA	NA	NA	NA	NA	2048	2313	3792	2732	1907	2456
CL23Contig1	747	746	567	code:011	NA	NA	NA	NA	NA	NA	NA	NA	NA	NA	NA	NA	NA	PUT1288	0	798	91.89655172	0.775100402	PUT-175a-Picea_glauca-48792	0	677	92.16494845	0.645247657	NA	NA	NA	NA	NA	NA	NA	NA	NA	NA	606	451	526	518	494	411
CL240Contig1	670	223	393	code:111	NA	NA	NA	NA	NA	NA	NA	NA	NA	NA	NA	NA	NA	FCL8Contig5	2.00E-156	550	95.85798817	0.498507463	NA	NA	NA	NA	NA	PUT-175a-Picea_sitchensis-19874	5.00E-130	464	86.4142539	0.659701493	NA	NA	NA	NA	NA	546	414	416	485	533	410
CL241Contig1	1193	3	1193	code:001	Domain : Pkinase_Tyr (2-254), PF07714.10; Domain : Pkinase (3-258), PF00069.18; Family : Kdo (29-146), PF06293.7; Domain : efhand (306-333), PF00036.25	AT5G12480.1	0	630	75.38071066	0.990779547	GO:0004674,GO:0005524,GO:0006499,GO:0004672,GO:0005509,GO:0006468,GO:0005886	C0PQ38_PICSI	0	651	78.48101266	0.993294216	GO:0005524,GO:0005509,GO:0005515,GO:0004674,GO:0006468	PUT7466	0	973	94.71153846	0.523051132	PUT-175a-Picea_glauca-34834	0	1296	99.13916786	0.584241408	PUT-175a-Picea_sitchensis-3133	5.00E-161	567	99.33554817	0.252305113	NA	NA	NA	NA	NA	234	153	157	175	134	114
CL242Contig1	1083	265	777	code:111	Family : Dehydrin (135-169), PF00257.12	NA	NA	NA	NA	NA	NA	NA	NA	NA	NA	NA	NA	FCL401Contig2	0	875	96.26998224	0.511542013	PUT-175a-Picea_glauca-31019	0	1615	97.68722467	0.838411819	EF081832	0	1631	97.8094195	0.843028624	NA	NA	NA	NA	NA	2047	1927	964	1251	1189	1114
CL245Contig1	1593	145	1395	code:111	Family : DUF815 (161-266), PF05673.6; Domain : AAA_5 (200-322), PF07728.7; Family : RuvB_N (200-269), PF05496.5; Family : AAA (201-334), PF00004.22; Domain : AAA_2 (201-294), PF07724.7	AT5G58290.1	0	743	97.40932642	0.72693032	GO:0016020,GO:0005618	B9SCE5_RICCO	0	748	92.99516908	0.774011299	GO:0005737,GO:0005524,GO:0008568,GO:0008233,GO:0030163	NODE_11024_length_43_cov_89.302322	1.00E-17	91.1	100	0.02950408	PUT-175a-Picea_glauca-16437	0	2965	99.74259974	0.975517891	PUT-175a-Picea_sitchensis-4821	0	2982	99.93564994	0.975517891	NA	NA	NA	NA	NA	1509	842	1166	1032	996	875
CL247Contig1	885	579	37	code:111	NA	AT1G52230.1	2.00E-34	143	73.8317757	0.362711864	GO:0016020,GO:0009535,GO:0009579,GO:0015979,GO:0009507	B8LMB1_PICSI	1.00E-63	244	99.26470588	0.461016949	GO:0031966,GO:0009538,GO:0009055,GO:0008121,GO:0006122,GO:0015979	PUT7509	6.00E-165	579	96.84813754	0.390960452	PUT-175a-Picea_glauca-13467	0	1523	98.78345499	0.928813559	PUT-175a-Picea_sitchensis-12049	0	1550	98.91956783	0.941242938	NA	NA	NA	NA	NA	2262	2731	3808	3427	2585	3465
CL249Contig1	1157	437	1156	code:101	Family : Chloroa_b-bind (105-240), PF00504.14	AT4G10340.1	4.00E-75	278	87.03703704	0.420051858	GO:0016020,GO:0009535,GO:0009579,GO:0009507	A9NKM0_PICSI	9.00E-98	358	99.58333333	0.622299049	GO:0009507,GO:0016020,GO:0009765	PUT2107	0	929	95.33678756	0.497839239	PUT-175a-Picea_glauca-8649264	0	1400	99.32705249	0.642178047	EF082778	0	1400	99.32705249	0.642178047	NA	NA	NA	NA	NA	5369	3437	6230	3338	2821	3450
CL24Contig1	2068	81	1961	code:111	Domain : Terpene_synth (74-267), PF01397.14; Domain : Terpene_synth_C (303-571), PF03936.9	AT4G16730.1	7.00E-63	239	28.21869489	0.796421663	GO:0008152	Q675L3_PICAB	0	1216	99.50248756	0.874758221	GO:0016829,GO:0000287	CL278Contig1	0	1734	87.51714678	0.705029014	PUT-175a-Picea_glauca-48145	0	3736	98.29931973	0.994680851	BT071578	0	3730	98.25072886	0.994680851	NA	NA	NA	NA	NA	637	259	331	285	499	329
CL250Contig1	1269	319	1002	code:111	Family : Ribosomal_L16 (5-166), PF00252.11	AT1G26910.1	4.00E-108	388	85.64814815	0.510638298	GO:0016020,GO:0009941	A9NPT9_PICSI	3.00E-126	452	100	0.51536643	GO:0005840,GO:0003735,GO:0006412	CL156Contig1	0	1006	90.45020464	0.577620173	GQ03320_O13.1	0	2079	98.84318766	0.943262411	PUT-175a-Picea_sitchensis-2322	0	2167	98.7398374	0.98108747	NA	NA	NA	NA	NA	2130	1493	1799	1717	1879	1599
CL251Contig1	918	1	918	code:001	Family : LETM1 (24-292), PF07766.6	AT1G65540.1	2.00E-135	478	82.02614379	1	GO:0005509	B9HHZ8_POPTR	1.00E-140	500	85.29411765	1	GO:0005509	NA	NA	NA	NA	NA	NA	NA	NA	NA	NA	PUT-175a-Picea_sitchensis-20822	1.00E-61	237	99.20634921	0.137254902	NA	NA	NA	NA	NA	206	149	132	94	107	111
CL254Contig1	1140	2	850	code:011	NA	NA	NA	NA	NA	NA	NA	B8LNW7_PICSI	3.00E-127	456	99.64664311	0.744736842	NA	PUT4764	0	714	97.59615385	0.362280702	GQ03706_J06.1	0	1975	99.42583732	0.916666667	PUT-175a-Picea_sitchensis-3431316	0	2167	99.73707274	1	NA	NA	NA	NA	NA	2576	1489	2020	1417	1312	1437
CL255Contig1	733	731	3	code:001	NA	AT3G56430.1	1.00E-78	289	71.07843137	0.834924966	GO:0005773	C0PPW2_PICSI	5.00E-121	434	98.35390947	0.994542974	NA	PUT7649	0	1085	96.82034976	0.858117326	PUT-175a-Picea_glauca-3242	0	1363	98.90859482	1	BT070335	0	1369	99.04502046	1	NA	NA	NA	NA	NA	130	71	89	73	83	63
CL256Contig1	682	2	292	code:011	NA	NA	NA	NA	NA	NA	NA	A9NLC0_PICSI	2.00E-21	85.9	100	0.219941349	NA	NODE_55880_length_58_cov_46.844826	5.00E-40	164	98.86363636	0.129032258	PUT-175a-Picea_glauca-12115	0	1215	98.1134133	1	EF082052	0	1219	98.18916557	1	NA	NA	NA	NA	NA	1208	2296	1417	2859	2478	2871
CL257Contig1	2096	1723	572	code:111	Family : IF-2B (56-357), PF01008.10	AT2G05830.1	2.00E-120	430	66.85082873	0.518129771	GO:0006413,GO:0003743,GO:0005851,GO:0005525,*	D5ABV6_PICSI	0	693	100	0.549618321	GO:0046523,GO:0019284	PUT2082	0	1042	97.78156997	0.279103053	PUT-175a-Picea_glauca-20399	0	3078	99.32680539	0.779580153	PUT-175a-Picea_sitchensis-20614	0	3000	99.49494949	0.755725191	NA	NA	NA	NA	NA	333	132	214	190	201	159
CL258Contig1	716	228	509	code:111	Domain : RRM_1 (9-75), PF00076.15	AT5G66010.2	4.00E-35	144	51.38888889	0.590782123	GO:0000166,GO:0003676	D5AA31_PICSI	2.00E-65	249	84.56790123	0.674581006	GO:0003676,GO:0000166	FCL1887Contig1	3.00E-148	523	85.83333333	0.668994413	GQ02901_I23.1	0	1217	97.69784173	0.966480447	PUT-175a-Picea_sitchensis-23819	0	1223	97.84172662	0.966480447	NA	NA	NA	NA	NA	254	86	161	118	120	101
CL259Contig1	943	256	552	code:111	Domain : TFIIA_gamma_N (3-50), PF02268.9; Domain : TFIIA_gamma_C (52-89), PF02751.7	NA	NA	NA	NA	NA	NA	NA	NA	NA	NA	NA	NA	NA	NA	NA	NA	NA	PUT-175a-Picea_glauca-8986	0	1250	98.10560649	0.83669141	PUT-175a-Picea_sitchensis-24411	0	1250	98.10560649	0.83669141	NA	NA	NA	NA	NA	77	32	83	43	69	49
CL25Contig1	1235	1	567	code:011	Domain : Meth_synt_2 (2-179), PF01717.11	AT5G17920.2	5.00E-94	341	89.89361702	0.456680162	GO:0005774,GO:0016020,GO:0048046,GO:0009651,GO:0005777,GO:0005886,GO:0009507	B8LPY2_PICSI	1.00E-103	377	100	0.459109312	GO:0003871,GO:0008270,GO:0009086	PUT2264	0	1608	99.18793503	0.697975709	PUT-175a-Picea_glauca-31159	0	1608	99.18793503	0.697975709	EF677917	0	1602	99.07192575	0.697975709	NA	NA	NA	NA	NA	2	1	2	1	0	1
CL25Contig2	1454	45	1454	code:101	Domain : Meth_synt_1 (1-212), PF08267.5; Domain : Meth_synt_2 (327-469), PF01717.11	AT3G03780.3	0	738	79.15789474	0.980055021	GO:0048046,GO:0009651,GO:0005886,GO:0009507	B8LPY2_PICSI	0	890	99.36842105	0.980055021	GO:0003871,GO:0008270,GO:0009086	PUT2264	0	2300	99.3442623	0.839064649	PUT-175a-Picea_glauca-31159	0	2700	99.75438596	1	EF677917	0	2700	99.75438596	1	gi|169627108|ref|NC_010397.1|	2.00E-08	68	98.68421053	0.04607978	2370	1636	1780	1551	1344	1172
CL262Contig1	1430	1429	344	code:011	Family : MIP (86-321), PF00230.13	AT2G16850.1	9.00E-122	434	77.5	0.587412587	GO:0016020	O49921_PICAB	2.00E-174	613	100	0.648251748	GO:0016021,GO:0005215,GO:0055085	CL344Contig1	0	1065	87.83482143	0.625874126	PUT-175a-Picea_glauca-28099	0	2477	97.0505618	0.995104895	EF083153	0	2463	96.90794097	0.994405594	gi|119960487|ref|NC_008711.1|	2.00E-04	54.5	100	0.01958042	742	351	634	520	586	450
CL263Contig1	722	3	641	code:011	Domain : zf-B_box (41-82), PF00643.17; Domain : zf-B_box (83-128), PF00643.17	AT2G24790.1	5.00E-40	161	71.42857143	0.407202216	GO:0010161,GO:0005634,GO:0005515,GO:0008270,GO:0003700,GO:0010099,*	D5JCV4_9CONI	4.00E-93	341	92.75362319	0.860110803	GO:0005622,GO:0008270	PUT4295	2.00E-160	564	94.62365591	0.513850416	PUT-175a-Picea_glauca-23950	1.00E-07	58.4	100	0.041551247	PUT-175a-Picea_sitchensis-5403	0	1100	96.99367089	0.873961219	NA	NA	NA	NA	NA	123	340	251	353	248	293
CL264Contig1	1049	75	689	code:111	NA	AT3G14750.1	6.00E-37	151	49.67320261	0.437559581	GO:0003674,GO:0008150,*	A9NPC0_PICSI	1.00E-86	321	98.18181818	0.629170639	NA	NODE_27087_length_1656_cov_61.681160	0	762	83.81642512	0.781696854	PUT-175a-Picea_glauca-45500	0	1561	98.82629108	0.811248808	EF087701	0	1561	98.82629108	0.811248808	NA	NA	NA	NA	NA	694	338	529	367	338	299
CL265Contig1	823	3	395	code:011	Family : Rad60-SLD (4-74), PF11976.1; Domain : ubiquitin (9-77), PF00240.16; Family : Ribosomal_L40e (81-131), PF01020.10	AT3G52590.1	7.00E-69	257	99.21875	0.466585662	GO:0016567,GO:0003735,GO:0009793,*	Q45W78_ARAHY	4.00E-68	259	100	0.466585662	GO:0005840,GO:0003735,GO:0006412	PUT3277	0	1275	99.26793558	0.828675577	PUT-175a-Picea_glauca-9958	0	1392	96.06205251	0.9963548	PUT-175a-Picea_sitchensis-19125	0	1315	100	0.831105711	NA	NA	NA	NA	NA	207	444	229	550	433	521
CL267Contig1	1247	156	1247	code:101	Family : UDPGP (34-364), PF01704.11	AT5G17310.2	2.00E-155	545	81.1965812	0.844426624	GO:0046686,GO:0009651,GO:0016779,GO:0005886	B8LNP1_PICSI	0	654	99.43342776	0.849238172	GO:0016779	NA	NA	NA	NA	NA	PUT-175a-Picea_glauca-40162	0	2363	99.51884523	1	EF677449	0	2257	99.4966443	0.955894146	NA	NA	NA	NA	NA	1825	760	1643	1131	1058	879
CL268Contig1	800	273	800	code:101	Family : ADH_zinc_N (111-176), PF00107.19	AT1G26320.1	4.00E-34	141	45.81497797	0.83625	GO:0008270,GO:0003824,GO:0005488,GO:0016491	A9P0J4_PICSI	2.00E-105	358	97.47706422	0.8825	GO:0016491,GO:0008270,GO:0055114	CL15Contig1	0	831	87.27015559	0.88375	PUT-175a-Picea_glauca-3149268	0	1190	98.32572298	0.82125	EF087150	0	1317	98.21673525	0.91125	NA	NA	NA	NA	NA	263	190	256	171	148	155
CL269Contig1	1205	458	1180	code:111	Domain : Pkinase_Tyr (87-240), PF07714.10; Domain : Pkinase (87-240), PF00069.18	AT3G22750.1	2.00E-70	263	66.16915423	0.495435685	GO:0004674,GO:0005524,GO:0004672,GO:0006468,GO:0005886	B9HK02_POPTR	3.00E-74	280	69.65174129	0.497925311	GO:0005524,GO:0004674,GO:0006468	NA	NA	NA	NA	NA	PUT-175a-Picea_glauca-20649	0	2248	99.74533107	0.977593361	EF083392	0	1754	99.04153355	0.779253112	NA	NA	NA	NA	NA	533	301	395	303	345	280
CL270Contig1	583	420	1	code:101	Family : Ribosomal_L21e (4-99), PF01157.11	AT1G57860.1	6.00E-65	243	80.71428571	0.720411664	GO:0006412,GO:0003735	A9NK51_PICSI	2.00E-77	289	99.28571429	0.720411664	GO:0005840,GO:0003735,GO:0006412	CL301Contig1	0	642	91.85520362	0.758147513	PUT-175a-Picea_glauca-41339	0	1025	99.62894249	0.924528302	BT071597	0	946	99.20634921	0.864493997	NA	NA	NA	NA	NA	416	530	629	665	685	716
CL271Contig1	1631	1521	640	code:111	Family : Cellulose_synt (1-287), PF03552.7	AT5G05170.1	6.00E-170	594	87.96296296	0.595953403	GO:0005886	Q4VWW7_PINRA	3.00E-179	629	95.67901235	0.595953403	GO:0016021,GO:0016760,GO:0005515,GO:0008270,GO:0030244	FCL872Contig1	8.00E-155	546	82.47078464	0.36725935	PUT-175a-Picea_glauca-22764	0	3032	99.56195244	0.979767014	PUT-175a-Picea_sitchensis-16518	0	1740	99.88986784	0.556713673	NA	NA	NA	NA	NA	319	143	234	202	166	117
CL272Contig1	1311	1276	314	code:111	Repeat : WD40 (10-43), PF00400.25; Repeat : WD40 (60-97), PF00400.25; Repeat : WD40 (104-139), PF00400.25; Repeat : WD40 (153-185), PF00400.25; Repeat : WD40 (190-227), PF00400.25; Repeat : WD40 (234-267), PF00400.25; Repeat : WD40 (291-316), PF00400.25	AT1G48630.1	4.00E-132	468	70.7165109	0.709382151	GO:0022626	A9NWJ9_PICSI	2.00E-176	620	100	0.709382151	NA	FCL1228Contig2	2.00E-133	475	96.83098592	0.215865751	PUT-175a-Picea_glauca-34478	0	2225	97.53968254	0.961098398	PUT-175a-Picea_sitchensis-19671	0	2394	99.14596273	0.981693364	NA	NA	NA	NA	NA	714	851	784	728	726	744
CL273Contig1	1056	213	1055	code:101	NA	AT1G63850.1	5.00E-13	72.4	23.74100719	0.730113636	GO:0008150,*	B8LN85_PICSI	2.00E-157	556	97.15302491	0.798295455	GO:0005515	PUT8191	0	1019	95.72107765	0.597537879	PUT-175a-Picea_glauca-29202	8.00E-62	239	98.46153846	0.123106061	EF677281	0	1761	95.92417062	0.990530303	NA	NA	NA	NA	NA	154	123	129	120	70	75
CL274Contig1	253	2	145	code:011	NA	NA	NA	NA	NA	NA	NA	NA	NA	NA	NA	NA	NA	PUT8127	9.00E-87	317	94.44444444	0.845849802	PUT-175a-Picea_glauca-12949269	2.00E-84	312	96.84210526	0.750988142	PUT-175a-Picea_sitchensis-14229	6.00E-83	306	96.31578947	0.750988142	NA	NA	NA	NA	NA	6	9	8	5	9	5
CL275Contig1	1282	652	1281	code:101	Family : HSP70 (6-207), PF00012.13; Family : MreB_Mbl (57-162), PF06723.6	NA	NA	NA	NA	NA	NA	NA	NA	NA	NA	NA	NA	NODE_6689_length_234_cov_29.170940	5.00E-126	450	96.21212121	0.205928237	PUT-175a-Picea_glauca-37123	0	2034	96.38958858	0.929017161	PUT-175a-Picea_sitchensis-15163	2.00E-164	579	97.85932722	0.25351014	gi|116490126|ref|NC_008528.1|	3.00E-07	64.1	97.22222222	0.028081123	483	252	338	248	213	232
CL277Contig1	894	2	247	code:011	NA	AT1G80160.2	5.00E-15	78.6	48.57142857	0.231543624	GO:0004462,GO:0005975,*	A9NN94_PICSI	2.00E-41	170	74.59016393	0.406040268	NA	PUT8303	0	1006	97.48743719	0.66442953	PUT-175a-Picea_glauca-27083	0	1033	97.56493506	0.684563758	BT071114	0	1021	97.24025974	0.684563758	NA	NA	NA	NA	NA	166	20	77	58	71	38
CL278Contig1	1762	91	1650	code:111	Domain : Terpene_synth (77-269), PF01397.14; Domain : Terpene_synth_C (305-518), PF03936.9	AT4G16740.1	4.00E-53	206	29.69837587	0.725312145	GO:0009611,GO:0050551,GO:0005829,GO:0016106,GO:0009625,*	C0PTH8_PICSI	0	828	80.45112782	0.897275823	GO:0016829,GO:0000287	CL24Contig1	0	1734	87.51714678	0.822360953	PUT-175a-Picea_glauca-48145	0	1688	86.96844993	0.822360953	PUT-175a-Picea_sitchensis-14136	0	2342	99.5215311	0.71169126	NA	NA	NA	NA	NA	1488	414	1035	573	634	452
CL279Contig1	1180	1071	295	code:111	Domain : Methyltransf_3 (47-257), PF01596.10	AT4G34050.1	6.00E-114	407	78.98832685	0.653389831	GO:0046686	Q1JR82_PICAB	1.00E-137	491	100	0.658474576	GO:0042409	FCL40Contig6	0	1321	97.4801061	0.638135593	PUT-175a-Picea_glauca-12874	0	2048	97.91666667	0.961016949	EF677803	0	2054	98.00347222	0.961016949	NA	NA	NA	NA	NA	3413	1743	2958	2479	2220	1784
CL27Contig1	445	197	3	code:101	NA	AT3G62410.1	2.00E-24	108	72.85714286	0.458426966	GO:0009570,GO:0009507	A9NL08_PICSI	5.00E-32	137	94.11764706	0.458426966	NA	PUT2053	0	792	98.16513761	0.979775281	PUT-175a-Picea_glauca-18102	0	798	98.61431871	0.973033708	EF086355	0	796	97.74774775	0.997752809	NA	NA	NA	NA	NA	846	361	476	440	350	371
CL280Contig1	1576	1308	364	code:111	Domain : CTP_transf_2 (60-189), PF01467.19	AT4G15130.1	3.00E-110	395	74	0.475888325	GO:0009058,GO:0004105,GO:0006656,*	A9NUF9_PICSI	0	640	98.41269841	0.599619289	GO:0016779,GO:0009058	PUT2193	1.00E-131	469	97.86476868	0.177030457	PUT-175a-Picea_glauca-24687	0	2815	98.57142857	0.97715736	EF084961	0	2757	98.92761394	0.946700508	NA	NA	NA	NA	NA	990	862	832	918	807	793
CL281Contig1	764	1	432	code:011	Family : GASA (67-144), PF02704.7	AT1G74670.1	1.00E-33	140	57.79816514	0.42408377	GO:0012505	A9NP30_PICSI	2.00E-64	246	100	0.42408377	NA	FCL4956Contig1	2.00E-65	248	96.40718563	0.214659686	PUT-175a-Picea_glauca-46099	0	1238	98.55907781	0.904450262	PUT-175a-Picea_sitchensis-4714	0	1231	98.41269841	0.903141361	NA	NA	NA	NA	NA	151	98	102	106	106	102
CL282Contig1	1169	957	142	code:111	Family : eIF-5_eIF-2B (134-252), PF01873.10	AT5G20920.3	9.00E-99	357	73.33333333	0.651839179	GO:0005886	A9NNG0_PICSI	7.00E-136	484	99.21875	0.656971771	GO:0003743	NODE_43924_length_161_cov_34.366459	8.00E-77	287	97.04142012	0.143712575	PUT-175a-Picea_glauca-12899	0	2031	99.26605505	0.930710009	PUT-175a-Picea_sitchensis-2521	0	1907	98.93719807	0.883661249	NA	NA	NA	NA	NA	678	384	563	368	407	329
CL283Contig1	671	471	671	code:101	NA	NA	NA	NA	NA	NA	NA	NA	NA	NA	NA	NA	NA	PUT6437	0	846	97.17741935	0.737704918	PUT-175a-Picea_glauca-36080	0	1131	97.66718507	0.958271237	EF081585	0	1125	97.51166407	0.958271237	NA	NA	NA	NA	NA	1078	1388	968	1056	1000	1149
CL284Contig1	1650	1351	533	code:111	Domain : zf-CHY (26-108), PF05495.5; Domain : zf-C3HC4 (161-203), PF00097.18	AT5G25560.1	2.00E-112	403	60	0.543636364	GO:0008270	D5A9X0_PICSI	6.00E-174	612	100	0.496363636	GO:0009055,GO:0005515,GO:0008270	PUT4265	0	944	94.83648881	0.352121212	PUT-175a-Picea_glauca-32508	0	2692	99.51253482	0.87030303	PUT-175a-Picea_sitchensis-5454	0	2486	98.61818182	0.830909091	NA	NA	NA	NA	NA	586	265	487	412	404	308
CL285Contig1	1145	881	276	code:111	Family : Synaptobrevin (140-197), PF00957.14	AT5G58060.1	2.00E-84	310	74.25742574	0.529257642	GO:0006810,GO:0016192	A9NQ69_PICSI	7.00E-111	401	99.5049505	0.529257642	GO:0016021,GO:0016192	NA	NA	NA	NA	NA	PUT-175a-Picea_glauca-24305	0	2013	98.62637363	0.95371179	PUT-175a-Picea_sitchensis-9269	0	1892	98.54227405	0.898689956	NA	NA	NA	NA	NA	792	372	563	531	532	440
CL286Contig1	618	1	297	code:011	Family : Ribosomal_L37ae (9-98), PF01780.12	AT3G60245.1	1.00E-44	176	89.13043478	0.446601942	GO:0006412,GO:0003735	A9NL27_PICSI	7.00E-48	191	100	0.446601942	GO:0005840,GO:0003735,GO:0006412	FCL267Contig1	0	1002	96.74099485	0.941747573	PUT-175a-Picea_glauca-17799	0	1177	99.6763754	1	PUT-175a-Picea_sitchensis-10159	0	1177	99.6763754	1	NA	NA	NA	NA	NA	328	157	253	171	193	164
CL287Contig1	658	3	383	code:011	NA	NA	NA	NA	NA	NA	NA	A9NWA8_PICSI	3.00E-44	179	95.53571429	0.510638298	NA	PUT1679	2.00E-130	464	90.85545723	0.515197568	PUT-175a-Picea_glauca-44741	0	1213	97.63931104	1	PUT-175a-Picea_sitchensis-30158	0	1213	97.63931104	1	NA	NA	NA	NA	NA	580	225	524	308	231	201
CL288Contig1	1315	457	287	code:111	NA	AT4G39230.1	3.00E-103	372	60.58631922	0.698098859	GO:0046686	A9NM69_PICSI	1.00E-165	584	98.36065574	0.69581749	GO:0005488,GO:0003824	NODE_31223_length_224_cov_85.013390	1.00E-108	392	93.65079365	0.191634981	PUT-175a-Picea_glauca-36353	0	2294	98.35423197	0.969581749	EF082368	0	2248	97.80047133	0.96730038	NA	NA	NA	NA	NA	2472	1334	2024	938	761	672
CL290Contig1	883	881	198	code:011	Family : RPE65 (3-220), PF03055.8	AT4G19170.1	2.00E-72	269	59.2920354	0.757644394	GO:0010287,GO:0009507	A9NUZ5_PICSI	1.00E-127	456	98.68421053	0.774631937	NA	PUT4302	0	1150	98.00613497	0.733861835	PUT-175a-Picea_glauca-9442	0	1525	99.02676399	0.929784824	PUT-175a-Picea_sitchensis-5863	0	1552	98.70588235	0.960362401	NA	NA	NA	NA	NA	37	23	50	37	20	34
CL291Contig1	716	716	306	code:011	Domain : Glutaredoxin (50-112), PF00462.17	AT5G40370.1	5.00E-40	161	76.47058824	0.427374302	GO:0015035,GO:0009055,GO:0005886,GO:0045454,GO:0005773	A9NY07_PICSI	3.00E-60	232	100	0.481843575	GO:0009055,GO:0015035,GO:0045454	PUT6513	0	1008	98.21109123	0.780726257	PUT-175a-Picea_glauca-11149265	0	1096	98.03600655	0.853351955	EF086256	0	1094	96.04261796	0.902234637	NA	NA	NA	NA	NA	154	182	219	244	179	218
CL292Contig1	692	1	264	code:010	NA	NA	NA	NA	NA	NA	NA	NA	NA	NA	NA	NA	NA	NA	NA	NA	NA	NA	PUT-175a-Picea_glauca-13642	0	1250	98.40116279	0.994219653	PUT-175a-Picea_sitchensis-11499	0	1123	97.92993631	0.907514451	NA	NA	NA	NA	NA	93	35	47	29	49	51
CL293Contig1	1047	513	971	code:111	Domain : Fer2 (64-139), PF00111.20	AT2G27510.1	3.00E-38	155	65.51724138	0.323782235	GO:0009055,GO:0022900,GO:0051537,GO:0051536,GO:0009507	A9NX82_PICSI	5.00E-79	295	100	0.418338109	GO:0051537,GO:0009055,GO:0046872,GO:0022900	FCL757Contig1	7.00E-110	396	92.48120301	0.254059217	PUT-175a-Picea_glauca-33284	0	1861	99.59183673	0.936007641	PUT-175a-Picea_sitchensis-15274	0	1696	99.55257271	0.853868195	NA	NA	NA	NA	NA	739	531	614	724	782	790
CL294Contig1	1487	1436	420	code:111	Family : peroxidase (54-301), PF00141.16	AT1G44970.1	1.00E-93	340	56.02605863	0.61735037	GO:0012505,GO:0006979,GO:0020037,GO:0004601,GO:0055114	Q9SC55_PICAB	0	686	100	0.683927371	GO:0020037,GO:0004601,GO:0055114,GO:0006979	FCL630Contig1	0	1217	98.14814815	0.470746469	PUT-175a-Picea_glauca-35723	0	2607	97.77777778	0.99731002	PUT-175a-Picea_sitchensis-23283	0	2527	97.11021505	0.99731002	NA	NA	NA	NA	NA	1655	634	1021	801	709	633
CL295Contig1	1778	1	1386	code:011	Domain : Bromodomain (94-176), PF00439.18	AT1G06230.3	9.00E-75	278	52.41157556	0.516310461	GO:0005575,GO:0003677,GO:0009294,GO:0048364,GO:0007049,*	B9SGL2_RICCO	3.00E-79	297	53.72168285	0.516310461	GO:0004402	PUT2131	8.00E-78	291	96.61016949	0.099550056	PUT-175a-Picea_glauca-3788	0	2196	99.56784788	0.650731159	PUT-175a-Picea_sitchensis-8869	0	1465	98.86649874	0.446569179	NA	NA	NA	NA	NA	766	351	515	353	376	336
CL296Contig1	1867	1866	1144	code:011	Domain : efhand (97-122), PF00036.25	AT1G73030.1	2.00E-78	290	85.14851485	0.32297804	GO:0032509,GO:0000578,GO:0040007,GO:0009793,GO:0016192,*	A9NMS6_PICSI	9.00E-94	345	100	0.326191751	GO:0015031	PUT5770	0	1108	97.31012658	0.332083557	PUT-175a-Picea_glauca-2349266	0	1654	99.88452656	0.545259775	EF082581	0	1842	99.48612539	0.521156936	NA	NA	NA	NA	NA	864	336	655	505	501	392
CL297Contig1	1889	725	1435	code:111	Family : PP2C (15-227), PF00481.14	NA	NA	NA	NA	NA	NA	A9NWY3_PICSI	4.00E-152	495	99.8	0.446797247	GO:0008287,GO:0046872,GO:0004722,GO:0006470	PUT2694	0	950	95.42372881	0.311805188	PUT-175a-Picea_glauca-12426	0	3576	99.5764955	1	PUT-175a-Picea_sitchensis-14248	0	3334	99.54751131	0.935944944	NA	NA	NA	NA	NA	1082	519	748	510	522	464
CL299Contig1	802	675	316	code:111	Family : Ribosomal_S26e (9-103), PF01283.12	NA	NA	NA	NA	NA	NA	NA	NA	NA	NA	NA	NA	CL906Contig1	0	635	88.46153846	0.64713217	PUT-175a-Picea_glauca-35879	0	1210	98.22222222	0.834164589	PUT-175a-Picea_sitchensis-15690	0	1196	98.34586466	0.821695761	NA	NA	NA	NA	NA	596	296	530	356	371	312
CL29Contig1	1198	79	597	code:111	Family : PsaN (60-173), PF05479.4	AT5G64040.1	2.00E-28	123	65.07936508	0.305509182	GO:0009535,GO:0009579,GO:0009507	A9NKZ3_PICSI	3.00E-58	227	97.68786127	0.433222037	GO:0009522,GO:0042651,GO:0005515,GO:0015979	PUT8124	0	1313	98.75	0.598497496	PUT-175a-Picea_glauca-23925	0	1454	98.98089172	0.655258765	PUT-175a-Picea_sitchensis-11233	0	1471	99.36305732	0.655258765	NA	NA	NA	NA	NA	2308	2222	3076	2752	2149	2353
CL2Contig1	776	196	774	code:101	Family : Chloroa_b-bind (67-193), PF00504.14	AT2G05100.1	5.00E-91	330	86.74033149	0.695876289	GO:0016020,GO:0009535,GO:0009941,GO:0009579,GO:0009507	A9NPD6_PICSI	6.00E-102	371	98.88888889	0.695876289	GO:0009507,GO:0016020,GO:0009765	PUT6344	0	1142	99.50248756	0.777061856	PUT-175a-Picea_glauca-11049269	0	1069	96.60743134	0.797680412	EF084855	0	1121	97.17425432	0.820876289	NA	NA	NA	NA	NA	146	83	307	102	88	138
CL2Contig2	685	576	64	code:111	NA	AT3G27690.1	1.00E-72	269	84.09090909	0.77080292	GO:0009535,GO:0009941,GO:0009579	A9NLB8_PICSI	5.00E-77	288	92.04545455	0.77080292	GO:0009507,GO:0016020,GO:0009765	PUT8286	0	1094	96.53543307	0.927007299	PUT-175a-Picea_glauca-11049269	0	1023	95.73770492	0.890510949	EF677636	0	1037	95.78606159	0.900729927	NA	NA	NA	NA	NA	3	7	6	4	1	5
CL300Contig1	1355	206	844	code:111	Domain : Pyrophosphatase (51-203), PF00719.12	AT3G53620.1	1.00E-98	357	85.12820513	0.431734317	GO:0046686	C0PST4_PICSI	6.00E-121	435	99.53051643	0.471586716	GO:0005737,GO:0004427,GO:0000287,GO:0006796	PUT3632	0	1140	99.83221477	0.439852399	PUT-175a-Picea_glauca-31259	0	2475	99.09297052	0.976383764	PUT-175a-Picea_sitchensis-1537	0	2409	99.45269742	0.941697417	NA	NA	NA	NA	NA	391	171	295	256	275	266
CL301Contig1	1598	1182	595	code:111	Family : Ribosomal_L21e (35-130), PF01157.11	AT1G57860.1	1.00E-78	291	83.03030303	0.309762203	GO:0006412,GO:0003735	A9NLM4_PICSI	7.00E-92	339	99.39393939	0.309762203	GO:0005840,GO:0003735,GO:0006412	NODE_1550_length_579_cov_118.131264	0	723	99.73614776	0.237171464	PUT-175a-Picea_glauca-20232	0	1375	99.72260749	0.451188986	BT071279	0	1381	99.18478261	0.46057572	NA	NA	NA	NA	NA	1068	3427	1478	3319	3018	4415
CL302Contig1	1573	2	1366	code:011	Domain : ABC_tran (36-103), PF00005.20; Domain : ABC_tran (282-389), PF00005.20	AT5G60790.1	0	740	83.92070485	0.865861411	GO:0005886	A9NVC5_PICSI	0	843	100	0.865861411	GO:0005524,GO:0016887	PUT754	2.33E-156	519	97.70491803	0.193897012	PUT-175a-Picea_glauca-13576	0	3025	100	1	EF085279	0	3013	99.87285442	1	NA	NA	NA	NA	NA	5523	1831	3040	2323	2277	1783
CL303Contig1	664	40	234	code:111	NA	NA	NA	NA	NA	NA	NA	D5ABD2_PICSI	1.00E-15	84.3	87.80487805	0.185240964	NA	CL859Contig1	8.00E-68	256	97.33075875	0.307228916	PUT-175a-Picea_glauca-13609	0	1040	95.86645469	0.947289157	NA	NA	NA	NA	NA	NA	NA	NA	NA	NA	2996	1604	1941	1965	1954	1352
CL304Contig1	939	22	444	code:111	NA	NA	NA	NA	NA	NA	NA	A9NYP6_PICSI	6.00E-75	281	96.45390071	0.450479233	NA	NODE_36091_length_130_cov_13.938461	5.00E-08	58.4	100	0.031948882	PUT-175a-Picea_glauca-15771	0	1342	97.38903394	0.815761448	EF086497	0	1602	97.76785714	0.954206603	NA	NA	NA	NA	NA	118	51	106	143	126	92
CL305Contig1	1173	947	288	code:111	Domain : Carb_anhydrase (40-216), PF00194.14	NA	NA	NA	NA	NA	NA	NA	NA	NA	NA	NA	NA	FCL75Contig6	5.00E-78	291	98.125	0.136402387	PUT-175a-Picea_glauca-27495	0	1529	94.32989691	0.826086957	EF083036	0	1081	90.26217228	0.682011935	NA	NA	NA	NA	NA	4205	3530	4680	3794	3601	3415
CL307Contig1	703	703	311	code:011	Domain : Histone (56-122), PF00125.17	AT5G59970.1	2.00E-40	162	100	0.349928876	GO:0003677,GO:0006334,GO:0005773	B6T0P4_MAIZE	2.00E-40	166	86.13861386	0.431009957	GO:0000786,GO:0005634,GO:0003677,GO:0006334	FCL123Contig3	0	710	97.55501222	0.581792319	GQ04102_E13.1	0	1213	97.97979798	0.985775249	EF083269	0	1281	98.29059829	0.998577525	NA	NA	NA	NA	NA	586	788	582	890	763	926
CL308Contig1	1569	174	1187	code:111	Family : Band_7 (45-226), PF01145.18	AT2G03510.1	2.00E-128	456	73.46938776	0.562141491	GO:0005774,GO:0005730	D5ACV3_PICSI	7.00E-179	628	99.70414201	0.646271511	NA	FCL1807Contig1	0	754	82.0754717	0.540471638	GQ04011_B13.1	0	2813	99.06976744	0.959209688	BT124096	0	2842	99.46737683	0.957297642	NA	NA	NA	NA	NA	786	396	495	470	471	443
CL309Contig1	824	1	822	code:001	NA	AT3G24120.1	3.00E-32	135	53.90070922	0.509708738	GO:0045449,GO:0003700,*	A9NQ14_PICSI	1.00E-36	154	96.7032967	0.33131068	NA	NA	NA	NA	NA	NA	PUT-175a-Picea_glauca-12716	0	1561	99.51397327	0.998786408	PUT-175a-Picea_sitchensis-21908	0	1550	99.2709599	0.998786408	NA	NA	NA	NA	NA	53	39	34	61	87	52
CL30Contig1	1037	1	462	code:011	Family : PsaL (2-149), PF02605.8	AT4G12800.1	9.00E-57	217	86.36363636	0.445515911	GO:0016020,GO:0009535,GO:0009941,GO:0009579,GO:0015979,GO:0009507	A9NK11_PICSI	2.00E-63	243	100	0.445515911	GO:0009538,GO:0015979	FCL63Contig1	0	727	98.03439803	0.392478303	PUT-175a-Picea_glauca-5071	0	1458	99.7382199	0.736740598	EF081584	0	1450	99.6068152	0.735776278	NA	NA	NA	NA	NA	3152	1767	3243	2005	1414	1445
CL313Contig1	890	597	274	code:111	Family : Ribosomal_S25 (1-106), PF03297.8	NA	NA	NA	NA	NA	NA	A9NKH7_PICSI	3.00E-32	140	100	0.242696629	NA	FCL374Contig1	3.00E-90	331	87.82287823	0.304494382	PUT-175a-Picea_glauca-31113	0	1296	99.4269341	0.816853933	EF086230	0	1236	97.98561151	0.77752809	NA	NA	NA	NA	NA	1985	1169	1798	1946	2243	2164
CL314Contig1	280	278	3	code:000	Family : Granulin (1-33), PF00396.11	AT1G47128.1	1.00E-11	65.1	53.06122449	0.525	GO:0048046,GO:0005773,GO:0009507	D7TJM0_VITVI	4.00E-21	100	65.2173913	0.739285714	GO:0004197,GO:0006508	FCL1112Contig1	2.00E-106	383	99.0521327	0.853571429	PUT-175a-Picea_glauca-1720	3.00E-109	394	99.52606635	0.853571429	PUT-175a-Picea_sitchensis-5713	1.00E-109	394	99.52606635	0.853571429	NA	NA	NA	NA	NA	40	24	40	41	38	33
CL315Contig1	1390	2	1033	code:011	Family : Cpn60_TCP1 (7-325), PF00118.17	AT3G13470.1	1.00E-159	559	87.5	0.742446043	GO:0006457,GO:0005634,GO:0005524,GO:0044267,GO:0005730,GO:0009941,GO:0042026,GO:0022626,GO:0009507,GO:0009570	A9NV22_PICSI	3.00E-175	615	96.51162791	0.742446043	GO:0005737,GO:0005524,GO:0051082,GO:0042026	FCL742Contig1	0	1279	92.71445358	0.612230216	PUT-175a-Picea_glauca-3856	0	1802	92.16626699	0.9	EF085176	0	1808	92.24620304	0.9	NA	NA	NA	NA	NA	1559	712	1266	801	757	710
CL319Contig1	1254	1111	230	code:111	Domain : Glyco_hydro_16 (34-214), PF00722.14; Family : XET_C (238-288), PF06955.5	AT5G13870.1	7.00E-131	464	80.37735849	0.633971292	GO:0012505,GO:0048046,GO:0016762,GO:0004553,GO:0005618,GO:0006073,GO:0005975	A9NZ22_PICSI	7.00E-161	568	99.24528302	0.633971292	GO:0048046,GO:0005618,GO:0004553,GO:0016762,GO:0006073	NODE_4088_length_903_cov_38.965672	0	1358	98.11557789	0.725677831	PUT-175a-Picea_glauca-43186	0	1948	99.48686313	0.91307815	PUT-175a-Picea_sitchensis-5934	0	1938	99.48564697	0.913875598	NA	NA	NA	NA	NA	518	254	445	235	282	324
CL320Contig1	388	2	388	code:001	NA	AT5G24610.1	6.00E-27	115	55.31914894	0.726804124	GO:0003674,GO:0005575,GO:0008150,*	A9NSW9_PICSI	3.00E-52	204	100	0.726804124	NA	FCL879Contig1	3.00E-25	114	100	0.152061856	PUT-175a-Picea_glauca-36252	0	735	99.48453608	1	EF084411	0	738	99.74160207	0.99742268	NA	NA	NA	NA	NA	345	243	244	257	289	237
CL322Contig1	760	1	426	code:010	Domain : Cupin_1 (2-132), PF00190.15; Domain : Cupin_2 (23-90), PF07883.4	AT1G10460.1	4.00E-34	141	54.92957746	0.556578947	GO:0048046,GO:0045735,GO:0030145	A9P039_PICSI	4.00E-65	248	97.88732394	0.560526316	GO:0048046,GO:0030145,GO:0045735	NODE_4059_length_449_cov_192.668152	2.00E-160	564	89.17050691	0.571052632	GQ04006_C09.1	0	844	96.56565657	0.651315789	EF086994	0	850	96.76767677	0.651315789	NA	NA	NA	NA	NA	601	253	587	294	302	280
CL324Contig1	2591	3	2132	code:011	Domain : KH_1 (56-107), PF00013.22; Domain : KH_1 (196-259), PF00013.22; Domain : KH_1 (351-401), PF00013.22; Domain : KH_1 (435-502), PF00013.22; Domain : KH_1 (637-698), PF00013.22	NA	NA	NA	NA	NA	NA	E0CNV5_VITVI	2.00E-134	481	46.9273743	0.810497877	GO:0003723	NA	NA	NA	NA	NA	PUT-175a-Picea_glauca-6649270	0	3936	99.56605593	0.800463142	PUT-175a-Picea_sitchensis-6071	0	1623	99.30394432	0.332690081	NA	NA	NA	NA	NA	1630	1082	1120	987	968	964
CL327Contig1	788	2	301	code:011	Family : zf-AN1 (41-80), PF01428.9	AT1G51200.4	1.00E-22	103	69.23076923	0.247461929	GO:0003677,GO:0008270	A9P9C0_POPTR	3.00E-24	113	73.13432836	0.255076142	GO:0003677,GO:0008270	NA	NA	NA	NA	NA	PUT-175a-Picea_glauca-48412	0	1458	99.80443286	1	PUT-175a-Picea_sitchensis-9129	0	1452	99.73924381	1	NA	NA	NA	NA	NA	913	530	695	499	429	398
CL328Contig1	784	782	453	code:011	Family : Oxysterol_BP (2-77), PF01237.11	NA	NA	NA	NA	NA	NA	NA	NA	NA	NA	NA	NA	NA	NA	NA	NA	NA	PUT-175a-Picea_glauca-7987	0	1335	96.81122449	1	PUT-175a-Picea_sitchensis-24490	0	1235	96.9571231	0.922193878	NA	NA	NA	NA	NA	136	106	105	81	103	108
CL32Contig1	1117	189	890	code:111	Family : PsaD (97-233), PF02531.9	AT4G02770.1	3.00E-75	279	90.34482759	0.389435989	GO:0016020,GO:0009535,GO:0009579,GO:0015979,GO:0009507	A9NL03_PICSI	8.00E-91	335	98.42931937	0.5129812	GO:0009538,GO:0015979	PUT5683	0	1013	96.35157546	0.538943599	PUT-175a-Picea_glauca-12984	0	1856	99.29364279	0.887197851	PUT-175a-Picea_sitchensis-23856	0	1765	98.84937238	0.855863921	NA	NA	NA	NA	NA	4413	5119	5239	5485	3926	4696
CL330Contig1	1102	1012	668	code:111	Domain : MIF (2-115), PF01187.11	AT5G01650.1	1.00E-42	171	72.80701754	0.310344828	GO:0009507	A9NTC0_PICSI	2.00E-57	224	99.13043478	0.313067151	NA	NODE_400_length_61_cov_122.459015	1.00E-27	123	100	0.058076225	GQ03103_I07.1	0	1586	97.84580499	0.800362976	BT070701	0	1567	98.3663944	0.777676951	NA	NA	NA	NA	NA	3084	2712	3570	3473	3006	3193
CL331Contig1	906	3	437	code:011	Family : Sugar_tr (12-118), PF00083.17	AT2G43330.1	2.00E-32	136	63.63636364	0.364238411	GO:0005773	D8RSL8_SELML	5.00E-36	152	66.66666667	0.387417219	GO:0016021,GO:0022891	NA	NA	NA	NA	NA	PUT-175a-Picea_glauca-3092	0	1540	99.26739927	0.90397351	PUT-175a-Picea_sitchensis-24561	7.00E-152	537	97.66666667	0.331125828	NA	NA	NA	NA	NA	289	112	203	138	140	121
CL332Contig1	889	330	812	code:111	NA	AT3G14050.1	1.00E-34	144	51.36986301	0.489313836	GO:0009611,GO:0008728,GO:0009737,GO:0009507,*	Q6V9R3_TOBAC	3.00E-41	169	52.4137931	0.489313836	GO:0003824,GO:0015969	NODE_38897_length_108_cov_10.268518	2.00E-07	56.4	100	0.032620922	PUT-175a-Picea_glauca-3051	0	1060	98.1296087	0.662542182	NA	NA	NA	NA	NA	NA	NA	NA	NA	NA	125	44	88	79	55	42
CL334Contig1	550	332	3	code:101	NA	AT5G21090.1	2.00E-21	99	65	0.436363636	GO:0012505	C0PST3_PICSI	2.00E-32	139	100	0.441818182	GO:0005515	NA	NA	NA	NA	NA	PUT-175a-Picea_glauca-39268	0	1052	99.81818182	1	BT071412	0	1023	98.90909091	1	NA	NA	NA	NA	NA	70	21	28	24	32	25
CL335Contig1	907	304	618	code:111	Family : Rad60-SLD (28-98), PF11976.1; Domain : ubiquitin (35-100), PF00240.16	AT4G26840.1	6.00E-43	171	89.13043478	0.30429989	GO:0031386,GO:0016925,GO:0005634,GO:0009408,GO:0005737,*	A9NN85_PICSI	2.00E-55	216	100	0.347298787	NA	NODE_21494_length_45_cov_26.933332	7.00E-29	127	96	0.082690187	GQ03719_C04.1	0	1492	97.8495601	0.92061742	PUT-175a-Picea_sitchensis-28617	0	1586	97.56459905	1	NA	NA	NA	NA	NA	1000	1069	779	830	867	753
CL338Contig1	636	1	492	code:011	Domain : Peptidase_M16_C (4-50), PF05193.14	AT5G42390.1	3.00E-56	214	62.80487805	0.773584906	GO:0046872,GO:0006508,GO:0008270,GO:0003824,GO:0009570,GO:0009507	B9IAB8_POPTR	9.00E-60	230	67.68292683	0.773584906	GO:0004222,GO:0008270,GO:0006508	NODE_32246_length_136_cov_77.566177	3.00E-08	58.4	100	0.047169811	PUT-175a-Picea_glauca-39777	0	1211	99.68553459	1	PUT-175a-Picea_sitchensis-12159	0	994	99.24385633	0.831761006	NA	NA	NA	NA	NA	464	125	312	157	164	117
CL340Contig1	848	277	798	code:111	Family : Actin (5-163), PF00022.12	AT5G09810.1	1.00E-90	329	99.37888199	0.569575472	GO:0005730,GO:0005618,GO:0005886	Q9SPI7_PICRU	8.00E-90	331	100	0.569575472	GO:0005737,GO:0005856,GO:0005524,GO:0005515	CL726Contig1	0	1142	99.83249581	0.704009434	PUT-175a-Picea_glauca-14249268	0	1238	99.54407295	0.775943396	PUT-175a-Picea_sitchensis-18105	0	1313	99.70972424	0.8125	NA	NA	NA	NA	NA	77	194	153	300	225	264
CL342Contig1	793	2	550	code:011	NA	NA	NA	NA	NA	NA	NA	NA	NA	NA	NA	NA	NA	NODE_68303_length_160_cov_15.487500	2.00E-28	125	88.0733945	0.137452711	PUT-175a-Picea_glauca-46049	0	994	96.875	0.726355612	NA	NA	NA	NA	NA	NA	NA	NA	NA	NA	110	71	69	72	62	48
CL343Contig1	391	1	210	code:011	Repeat : TPR_1 (38-66), PF00515.21	AT3G14110.3	3.00E-23	103	75.75757576	0.506393862	GO:0005488	A9NYZ2_PICSI	1.00E-31	135	98.48484848	0.506393862	GO:0005488	NA	NA	NA	NA	NA	PUT-175a-Picea_glauca-19475	0	719	99.73474801	0.964194373	EF086595	0	714	99.46949602	0.964194373	NA	NA	NA	NA	NA	111	52	60	71	50	53
CL344Contig1	890	889	290	code:011	Family : MIP (1-179), PF00230.13	AT3G53420.2	6.00E-96	347	83	0.674157303	GO:0016020,GO:0005886,GO:0005773	NA	NA	NA	NA	NA	NA	CL262Contig1	0	1065	87.83482143	0.971910112	PUT-175a-Picea_glauca-24280	0	1509	96.06741573	1	EF084432	0	1475	95.39325843	1	gi|119960487|ref|NC_008711.1|	1.00E-04	54.5	100	0.031460674	297	88	364	166	169	126
CL345Contig1	562	560	231	code:011	Domain : Thiolase_C (1-86), PF02803.11	AT2G33150.1	4.00E-38	154	81.81818182	0.587188612	GO:0005774,GO:0016020,GO:0005730,GO:0005777,GO:0009507	C0PQ57_PICSI	1.00E-47	190	100	0.587188612	GO:0008415	FCL645Contig1	4.00E-150	529	88.99521531	0.743772242	PUT-175a-Picea_glauca-30479	0	983	98.38709677	0.991103203	BT071174	0	1017	98.92280072	0.991103203	NA	NA	NA	NA	NA	153	88	110	121	100	110
CL346Contig1	915	252	914	code:101	Family : DUF3353 (98-219), PF11833.1	AT5G23040.1	1.00E-50	197	68.15286624	0.514754098	GO:0009941,GO:0009507	A9NX64_PICSI	9.00E-113	407	99.09502262	0.724590164	NA	NA	NA	NA	NA	NA	PUT-175a-Picea_glauca-14827	0	1698	98.90470975	0.997814208	PUT-175a-Picea_sitchensis-5286	0	1675	98.46659365	0.997814208	NA	NA	NA	NA	NA	330	178	276	238	201	219
CL349Contig1	1313	2	763	code:011	NA	NA	NA	NA	NA	NA	NA	B8LKP1_PICSI	1.00E-81	304	99.59349593	0.562071592	NA	NA	NA	NA	NA	NA	PUT-175a-Picea_glauca-31852	0	1938	98.7670068	0.783701447	EF676310	0	1977	99.52061361	0.794364052	NA	NA	NA	NA	NA	302	288	265	280	278	336
CL34Contig1	809	586	2	code:101	NA	NA	NA	NA	NA	NA	NA	A9P0F2_PICSI	1.00E-68	260	98.08917197	0.582200247	GO:0006950	PUT6316	0	913	93.94435352	0.74907293	PUT-175a-Picea_glauca-30314	0	1238	97.28958631	0.866501854	PUT-175a-Picea_sitchensis-20031	0	1267	98.00285307	0.866501854	NA	NA	NA	NA	NA	1119	686	1031	913	1095	939
CL350Contig1	990	250	717	code:111	Family : HR_lesion (1-138), PF05514.4; Family : DoxX (6-103), PF07681.5	AT1G04340.1	2.00E-26	117	52.41935484	0.366666667	GO:0003674,GO:0008150,*	A9NZU1_PICSI	2.00E-54	214	99.2	0.378787879	NA	NODE_8344_length_56_cov_217.714279	3.00E-24	112	100	0.058585859	PUT-175a-Picea_glauca-21489	0	1863	99.29292929	1	EF678668	0	1811	99.17184265	0.975757576	NA	NA	NA	NA	NA	1677	1268	1248	1177	1155	1189
CL351Contig1	1954	1748	1347	code:111	NA	NA	NA	NA	NA	NA	NA	NA	NA	NA	NA	NA	NA	NODE_39640_length_40_cov_30.750000	1.00E-07	58.4	100	0.015353122	PUT-175a-Picea_glauca-1847	0	3611	99.17355372	0.989252815	PUT-175a-Picea_sitchensis-17220	0	1488	98.89025894	0.413510747	NA	NA	NA	NA	NA	1258	538	895	677	562	505
CL352Contig1	626	166	624	code:101	Family : 3Beta_HSD (16-144), PF01073.12; Family : Epimerase (19-152), PF01370.14; Family : NAD_binding_4 (37-150), PF07993.5	NA	NA	NA	NA	NA	NA	A9NKT7_PICSI	4.00E-82	258	97.80457638	0.862619808	GO:0003824,GO:0050662,GO:0044237	FCL486Contig2	0	838	93.8517179	0.881789137	PUT-175a-Picea_glauca-34282	0	1177	99.52076677	1	PUT-175a-Picea_sitchensis-6593	0	1171	99.36102236	1	NA	NA	NA	NA	NA	210	170	176	147	172	142
CL354Contig1	1337	1182	187	code:111	Family : peroxidase (48-290), PF00141.16	AT4G16270.1	9.00E-92	334	58.86287625	0.661929693	GO:0012505,GO:0006979,GO:0020037,GO:0004601,GO:0055114	A9NP92_PICSI	5.00E-180	631	94.92537313	0.751682872	GO:0020037,GO:0004601,GO:0055114,GO:0006979	FCL207Contig2	0	719	89.79591837	0.403141361	PUT-175a-Picea_glauca-32712	0	1596	98.61431871	0.647718773	PUT-175a-Picea_sitchensis-12532	0	1988	95.99672634	0.947643979	NA	NA	NA	NA	NA	1621	950	1510	1341	1102	943
CL359Contig1	735	735	127	code:011	Family : Exo70 (10-197), PF03081.8	AT1G72470.1	2.00E-44	176	51.01010101	0.804081633	GO:0006887	A9NUF7_PICSI	2.00E-96	352	98.52216749	0.828571429	GO:0000145,GO:0006887	PUT5983	4.00E-08	58.4	100	0.040816327	PUT-175a-Picea_glauca-11279	4.00E-177	621	84.46280992	0.823129252	PUT-175a-Picea_sitchensis-6032	0	1300	98.44851904	0.96462585	NA	NA	NA	NA	NA	124	120	123	121	94	83
CL360Contig1	2878	1	2250	code:011	Domain : WW (3-22), PF00397.19; Domain : WW (38-63), PF00397.19; Family : FF (277-326), PF01846.12; Family : FF (344-394), PF01846.12; Family : FF (416-461), PF01846.12; Family : FF (486-541), PF01846.12; Family : FF (622-669), PF01846.12	AT1G44910.2	7.00E-170	595	53.68731563	0.70257123	GO:0008380,*	E0CNY9_VITVI	0	712	64.10635155	0.70257123	GO:0005515	NA	NA	NA	NA	NA	PUT-175a-Picea_glauca-2249265	0	1373	98.89666333	0.493398193	PUT-175a-Picea_sitchensis-21008	0	4159	98.62673862	1	NA	NA	NA	NA	NA	1581	1089	1547	1349	1110	1337
CL361Contig1	432	75	245	code:111	NA	AT4G33110.2	2.00E-22	101	65.67164179	0.465277778	GO:0008610	Q5Z7K6_ORYSJ	3.00E-25	114	74.62686567	0.465277778	GO:0008825,GO:0008610	NA	NA	NA	NA	NA	PUT-175a-Picea_glauca-29502	2.33E-156	519	98.24561404	0.659722222	NA	NA	NA	NA	NA	NA	NA	NA	NA	NA	38	11	25	20	37	21
CL362Contig1	661	2	382	code:011	NA	AT2G25220.2	1.00E-42	169	75.49019608	0.462934947	GO:0004674,GO:0005524,GO:0004672,GO:0006468	C5XWW7_SORBI	3.00E-43	175	75.47169811	0.481089259	GO:0005524,GO:0004674,GO:0006468	NA	NA	NA	NA	NA	PUT-175a-Picea_glauca-16953	0	1144	98.5645933	0.948562784	PUT-175a-Picea_sitchensis-27848	0	825	97.86780384	0.709531014	NA	NA	NA	NA	NA	79	25	57	34	39	30
CL363Contig1	1011	212	1009	code:101	Domain : Pkinase (29-265), PF00069.18; Domain : Pkinase_Tyr (30-260), PF07714.10	AT4G33950.1	1.00E-131	466	90.28340081	0.732937685	GO:0009738,GO:0009414,GO:0010118,GO:0006970,GO:0042742,GO:0005737,GO:0006636,GO:0005829,GO:0004672,GO:0009651,GO:0019432,GO:0005634,GO:0016301,GO:0005985,GO:0009737,GO:0009931,GO:0040007,GO:0010119,GO:0048366,*	D5ACL3_PICSI	1.00E-153	543	100	0.789317507	GO:0005524,GO:0004674,GO:0006468,GO:0006970	NA	NA	NA	NA	NA	PUT-175a-Picea_glauca-22900	0	1729	99.56092206	0.901088032	BT123999	0	1844	99.79274611	0.954500495	NA	NA	NA	NA	NA	227	264	223	263	197	218
CL365Contig1	480	3	260	code:011	Domain : p450 (3-63), PF00067.15	AT3G14610.1	1.00E-22	102	57.31707317	0.5125	GO:0009055,GO:0020037,GO:0005506,GO:0004497,GO:0055114	C0PQ33_PICSI	1.00E-37	155	89.53488372	0.5375	GO:0009055,GO:0020037,GO:0004497,GO:0055114	NODE_22469_length_430_cov_13.990698	1.00E-138	490	90.28871391	0.783333333	PUT-175a-Picea_glauca-14776	0	815	98.44444444	0.935416667	EF083484	2.00E-143	508	91.07611549	0.783333333	NA	NA	NA	NA	NA	103	37	87	48	75	42
CL366Contig1	719	717	517	code:011	NA	AT4G20850.1	4.00E-19	91.7	64.17910448	0.279554937	GO:0005774,GO:0016020,GO:0022626,GO:0005773,GO:0009507	E0CV17_VITVI	2.00E-19	96.7	68.65671642	0.279554937	GO:0004252,GO:0006508	NA	NA	NA	NA	NA	PUT-175a-Picea_glauca-22078	0	890	98.97540984	0.677329624	PUT-175a-Picea_sitchensis-14263	0	894	98.95833333	0.66759388	NA	NA	NA	NA	NA	150	56	97	95	90	77
CL367Contig1	452	2	451	code:001	Family : DUF2053 (2-144), PF09767.2	AT1G47640.1	1.00E-73	271	86	0.995575221	GO:0005739	B9R7K2_RICCO	1.00E-75	281	89.33333333	0.995575221	NA	NODE_32522_length_144_cov_110.111115	3.00E-07	54.5	100	0.061946903	PUT-175a-Picea_glauca-4353	0	869	100	1	PUT-175a-Picea_sitchensis-24314	0	785	100	0.902654867	NA	NA	NA	NA	NA	103	69	90	58	80	59
CL36Contig1	678	368	676	code:101	NA	AT4G22880.2	2.00E-36	149	66.66666667	0.433628319	GO:0009611,GO:0005575,GO:0010023,GO:0007033,GO:0009753,GO:0050589,GO:0009718,*	A9NRA5_PICSI	4.00E-53	208	97.43589744	0.517699115	GO:0016491,GO:0055114	PUT5444	0	821	98.66666667	0.662241888	PUT-175a-Picea_glauca-9449264	0	846	99.33184855	0.662241888	PUT-175a-Picea_sitchensis-31250	0	846	99.33184855	0.662241888	NA	NA	NA	NA	NA	1045	951	1156	1334	1812	1656
CL371Contig1	636	550	182	code:111	Family : Tryp_alpha_amyl (34-107), PF00234.15	AT5G59310.1	6.00E-11	64.3	35.9223301	0.485849057	GO:0012505,GO:0008289	A9NRV2_PICSI	2.00E-45	183	94.30894309	0.580188679	GO:0008289,GO:0006869	FCL6Contig8	2.00E-145	514	88.32116788	0.646226415	NA	NA	NA	NA	NA	EF676293	0	931	93.75	0.949685535	NA	NA	NA	NA	NA	467	272	360	335	586	629
CL372Contig1	777	777	400	code:011	NA	NA	NA	NA	NA	NA	NA	D5A9G5_PICSI	4.00E-65	248	100	0.478764479	NA	NA	NA	NA	NA	NA	NA	NA	NA	NA	NA	NA	NA	NA	NA	NA	NA	NA	NA	NA	NA	366	119	286	107	117	111
CL373Contig1	925	3	635	code:011	Domain : FYVE (48-112), PF01363.14	AT1G20110.1	2.00E-62	236	58.85167464	0.664864865	GO:0007165,GO:0035091,*	A9NUZ3_PICSI	8.00E-99	361	98.1042654	0.684324324	GO:0008270	NA	NA	NA	NA	NA	PUT-175a-Picea_glauca-43644	0	1721	99.23580786	0.99027027	BT071542	0	1715	99.12663755	0.99027027	NA	NA	NA	NA	NA	593	209	423	253	246	191
CL374Contig1	829	3	395	code:010	Family : NmrA (1-122), PF05368.6	AT1G75290.1	9.00E-46	180	64.61538462	0.466827503	GO:0008152	A9NXW7_PICSI	2.00E-67	256	98.47328244	0.474065139	GO:0005488,GO:0003824	FCL15Contig4	8.00E-153	539	90.35532995	0.475271411	PUT-175a-Picea_glauca-10446	0	1534	98.91566265	1	PUT-175a-Picea_sitchensis-11670	0	1561	99.39540508	0.997587455	NA	NA	NA	NA	NA	1203	483	856	563	587	471
CL376Contig1	641	641	387	code:010	NA	NA	NA	NA	NA	NA	NA	NA	NA	NA	NA	NA	NA	NA	NA	NA	NA	NA	PUT-175a-Picea_glauca-23053	0	1110	99.15540541	0.923556942	EF083094	0	1136	98.38969404	0.968798752	NA	NA	NA	NA	NA	124	114	129	107	142	102
CL37Contig1	1223	91	867	code:111	Domain : Methyltransf_3 (47-258), PF01596.10	AT4G34050.1	1.00E-112	403	85.40772532	0.57154538	GO:0046686	A9NLL5_PICSI	7.00E-126	451	99.61389961	0.635322976	GO:0008171	FCL40Contig6	0	1304	97.54716981	0.672935405	PUT-175a-Picea_glauca-2134	0	2171	98.96995708	0.952575634	EF082150	0	2169	98.51709036	0.971381848	NA	NA	NA	NA	NA	1961	956	1565	1135	1045	794
CL380Contig1	713	293	661	code:111	NA	NA	NA	NA	NA	NA	NA	NA	NA	NA	NA	NA	NA	NODE_13758_length_267_cov_19.453184	4.00E-08	58.4	100	0.042075736	PUT-175a-Picea_glauca-1939	0	1254	99.25037481	0.935483871	EF082750	8.00E-08	58.4	100	0.042075736	NA	NA	NA	NA	NA	98	36	59	38	42	37
CL387Contig1	875	3	296	code:011	Domain : VHP (63-98), PF02209.12	AT4G30160.2	3.00E-22	102	66.66666667	0.298285714	GO:0003779	A2Q391_MEDTR	1.00E-25	118	70.40816327	0.336	GO:0003779,GO:0007010	NA	NA	NA	NA	NA	PUT-175a-Picea_glauca-9349265	0	1667	99.88571429	1	PUT-175a-Picea_sitchensis-1631318	0	1654	99.42857143	1	NA	NA	NA	NA	NA	357	84	150	136	147	125
CL388Contig1	535	1	294	code:010	NA	NA	NA	NA	NA	NA	NA	NA	NA	NA	NA	NA	NA	NA	NA	NA	NA	NA	PUT-175a-Picea_glauca-22503	0	969	99.80392157	1	PUT-175a-Picea_sitchensis-4248	0	975	99.90196078	1	NA	NA	NA	NA	NA	136	64	107	69	88	85
CL38Contig1	957	956	3	code:001	Family : Sucrose_synth (1-239), PF00862.12; Family : Glycos_transf_1 (253-303), PF00534.13	AT4G02280.1	2.00E-147	518	76.10062893	0.996865204	GO:0005986,GO:0008194,GO:0016757,GO:0005982,GO:0016157,GO:0005985,GO:0010431,*	A6N837_PINTA	8.00E-177	620	94.33962264	0.996865204	GO:0016157,GO:0009058,GO:0005985	CL853Contig1	0	746	94.42060086	0.486938349	PUT-175a-Picea_glauca-16693	0	1534	94.9044586	0.984326019	PUT-175a-Picea_sitchensis-867	0	1771	98.7460815	1	NA	NA	NA	NA	NA	3518	1452	1882	1448	1277	838
CL38Contig2	980	979	233	code:011	Family : Glycos_transf_1 (1-159), PF00534.13	AT4G02280.1	4.00E-109	391	76.8907563	0.728571429	GO:0005986,GO:0008194,GO:0016757,GO:0005982,GO:0016157,GO:0005985,GO:0010431,*	A6N837_PINTA	4.00E-135	481	92.77108434	0.762244898	GO:0016157,GO:0009058,GO:0005985	CL853Contig1	0	1221	92.08037825	0.863265306	PUT-175a-Picea_glauca-6349269	0	1850	99.3877551	1	PUT-175a-Picea_sitchensis-12450	0	1675	99.43566591	0.904081633	NA	NA	NA	NA	NA	272	92	156	83	93	85
CL391Contig1	750	722	291	code:111	Family : Mito_carr (49-141), PF00153.20	AT2G22500.1	2.00E-47	185	70.62937063	0.572	GO:0006810,GO:0005310,GO:0005743,GO:0005488,GO:0006839,*	B2KZK2_PICAB	2.00E-65	249	97.9020979	0.572	GO:0016021,GO:0005739,GO:0005488,GO:0006839,GO:0055085	PUT2839	3.00E-170	596	92.68292683	0.545333333	PUT-175a-Picea_glauca-31045	0	1315	98.87798036	0.948	BT070299	0	1310	98.73772791	0.948	NA	NA	NA	NA	NA	1106	307	791	590	597	480
CL392Contig1	692	290	664	code:111	NA	NA	NA	NA	NA	NA	NA	A9NPZ6_PICSI	1.00E-19	97.4	96.72131148	0.264450867	NA	FCL151Contig2	7.00E-94	342	88.73239437	0.397398844	NA	NA	NA	NA	NA	EF678073	0	1015	98.33732057	0.959537572	NA	NA	NA	NA	NA	454	705	548	726	730	919
CL394Contig1	512	215	9	code:111	NA	AT2G37250.1	4.00E-22	100	63.23529412	0.3984375	GO:0008652,GO:0005634,GO:0048364,GO:0004017,GO:0005737,GO:0019201,GO:0048367,GO:0009507,GO:0009570,*	D5ADK0_PICSI	7.00E-31	134	97.05882353	0.3984375	GO:0005524,GO:0019205,GO:0006139	NA	NA	NA	NA	NA	PUT-175a-Picea_glauca-28830	0	948	98.65125241	1	PUT-175a-Picea_sitchensis-7372	0	942	98.45857418	1	NA	NA	NA	NA	NA	113	44	54	35	57	34
CL395Contig1	650	134	649	code:101	Family : peroxidase (81-172), PF00141.16	AT1G71695.1	9.00E-32	133	53.15315315	0.512307692	GO:0006979,GO:0016020,GO:0020037,GO:0005618,GO:0004601,GO:0055114,GO:0005773	A9NU81_PICSI	3.00E-75	281	96.95121951	0.756923077	GO:0020037,GO:0004601,GO:0055114,GO:0006979	NODE_3836_length_796_cov_97.483665	8.00E-101	365	82.15158924	0.629230769	PUT-175a-Picea_glauca-25206	0	1027	98.39572193	0.863076923	PUT-175a-Picea_sitchensis-482	0	979	97.9704797	0.833846154	NA	NA	NA	NA	NA	269	172	245	327	311	233
CL396Contig1	1241	1184	294	code:111	Family : Ribosomal_L18p (26-172), PF00861.15	AT5G39740.2	9.00E-113	404	77.08333333	0.696212732	GO:0003735,GO:0008097	A9NKC3_PICSI	5.00E-147	521	99.31271478	0.703464948	GO:0005840,GO:0008097,GO:0003735,GO:0006412	FCL156Contig2	0	1267	98.97810219	0.551168413	PUT-175a-Picea_glauca-20898	0	2019	98.90009166	0.878323932	EF081700	0	2007	98.7167736	0.878323932	ORSiRGRR00500005	2.00E-68	262	75.2851711	0.423851732	3132	12955	3499	9497	8670	11728
CL397Contig1	694	184	693	code:101	Family : DUF3700 (1-121), PF12481.1	AT5G43830.1	3.00E-42	168	50.87719298	0.73054755	GO:0003674,GO:0005634,GO:0005829,GO:0008150,*	A9NPI2_PICSI	7.00E-87	320	94.70588235	0.734870317	NA	FCL920Contig1	0	689	86.94942904	0.867435159	PUT-175a-Picea_glauca-873	0	1127	97.20930233	0.929394813	EF083192	0	1121	97.05426357	0.929394813	NA	NA	NA	NA	NA	22	16	18	30	11	18
CL398Contig1	1356	517	1137	code:111	Domain : CLP_protease (7-168), PF00574.16	NA	NA	NA	NA	NA	NA	C0PPS8_PICSI	2.00E-154	432	100	0.656342183	GO:0004252,GO:0006508	ABYSS4_2_1432_54_6607	9.00E-22	104	100	0.039823009	PUT-175a-Picea_glauca-7665	0	1615	98.96193772	0.639380531	PUT-175a-Picea_sitchensis-23294	0	1796	99.68220303	0.925516224	NA	NA	NA	NA	NA	1236	1031	1226	1124	928	994
CL399Contig1	1373	2	1036	code:011	Family : SecY (15-330), PF00344.13	AT2G34250.2	3.00E-177	618	89.56521739	0.753823744	GO:0015450	B8LKZ6_PICSI	0	674	98.84057971	0.753823744	GO:0016020,GO:0015450	FCL916Contig2	0	1263	93.14606742	0.645302258	PUT-175a-Picea_glauca-30994	0	2207	95.49887472	0.970866715	PUT-175a-Picea_sitchensis-10847	0	2231	95.60357675	0.977421704	NA	NA	NA	NA	NA	677	385	522	392	477	356
CL39Contig1	921	920	3	code:001	Domain : Glycolytic (15-259), PF00274.12	AT2G21330.3	3.00E-112	401	87.16814159	0.736156352	GO:0010287,GO:0048046,GO:0004332,GO:0003824,GO:0009579,GO:0046686,GO:0009507,GO:0022626	NA	NA	NA	NA	NA	NA	CL19Contig1	4.00E-177	619	97.95918367	0.372421281	PUT-175a-Picea_glauca-13646	0	1031	98.57142857	0.608034745	BT071185	0	1285	98.57752489	0.761129207	NA	NA	NA	NA	NA	1554	1054	2107	982	886	914
CL3Contig1	1151	2	502	code:011	NA	NA	NA	NA	NA	NA	NA	A9NL47_PICSI	7.00E-11	69.7	94.28571429	0.091225022	NA	PUT7681	0	1004	94.86803519	0.592528236	PUT-175a-Picea_glauca-19716	0	985	93.314367	0.610773241	PUT-175a-Picea_sitchensis-8406	0	946	96.13733906	0.607298002	NA	NA	NA	NA	NA	0	0	9	1	3	6
CL402Contig1	1666	2	1000	code:011	Family : Y_phosphatase2 (184-331), PF03162.6	AT1G05000.1	1.00E-55	214	64.70588235	0.275510204	GO:0016311,GO:0004725,GO:0016791	B8LNY6_PICSI	0	641	99.6996997	0.599639856	NA	NODE_53061_length_142_cov_10.823944	9.00E-52	204	87.20930233	0.103241297	PUT-175a-Picea_glauca-27678	0	2698	99.1015895	0.867947179	EF677546	0	2690	99.23184358	0.859543818	NA	NA	NA	NA	NA	776	347	544	347	319	341
CL403Contig1	450	95	448	code:101	Domain : ACBP (31-97), PF00887.12	AT3G05420.2	2.00E-29	125	66.66666667	0.56	GO:0005634,GO:0006869,GO:0005829,GO:0000062,*	C0PPX6_PICSI	2.00E-44	178	100	0.56	GO:0000062,GO:0005515	NODE_70389_length_46_cov_10.826087	2.00E-31	135	97.36842105	0.168888889	PUT-175a-Picea_glauca-1849271	0	802	99.52718676	0.94	BT070350	0	802	99.52718676	0.94	NA	NA	NA	NA	NA	140	236	141	169	166	178
CL404Contig1	996	3	503	code:011	Domain : C2 (53-103), PF00168.23	NA	NA	NA	NA	NA	NA	A9P089_PICSI	2.00E-47	190	79.8245614	0.343373494	NA	NODE_25489_length_441_cov_36.993198	7.00E-66	250	85.8974359	0.231927711	NA	NA	NA	NA	NA	PUT-175a-Picea_sitchensis-8842	0	756	93.39805825	0.516064257	NA	NA	NA	NA	NA	52	29	39	24	24	27
CL409Contig1	1592	384	1031	code:111	Domain : Arf (16-139), PF00025.14; Domain : Ras (17-178), PF00071.15; Family : Miro (17-131), PF08477.6; Family : Gtr1_RagA (17-138), PF04670.5; Domain : GTP_EFTU (49-176), PF00009.20	AT3G46060.3	1.00E-92	337	86.44859813	0.403266332	GO:0005774,GO:0005886	C0PPM3_PICSI	8.00E-106	385	99.07407407	0.407035176	GO:0005525,GO:0015031,GO:0007264	FCL5674Contig1	6.00E-141	500	81.28161889	0.372487437	PUT-175a-Picea_glauca-39064	0	2973	99.12115505	1	PUT-175a-Picea_sitchensis-9338	0	2896	99.28525016	0.966708543	NA	NA	NA	NA	NA	2094	1045	1458	1135	1279	985
CL410Contig1	987	365	111	code:111	NA	AT2G31490.1	7.00E-29	124	77.46478873	0.215805471	GO:0045271,GO:0003674,GO:0005747,GO:0031966,GO:0009853,GO:0005739,*	A9P0L8_PICSI	1.00E-36	155	98.61111111	0.218844985	NA	NA	NA	NA	NA	NA	PUT-175a-Picea_glauca-39834	0	1629	99.19816724	0.882472138	PUT-175a-Picea_sitchensis-27680	0	1461	98.51116625	0.810536981	NA	NA	NA	NA	NA	621	619	603	932	785	854
CL412Contig1	712	149	712	code:101	Domain : PAP_central (72-132), PF04928.10; Family : NTP_transf_2 (131-167), PF01909.16	AT4G32850.10	3.00E-27	119	42.75362319	0.581460674	GO:0005634,GO:0005515,GO:0043631,GO:0016779,*	D5A854_PICSI	2.00E-87	322	97.5308642	0.68258427	GO:0005634,GO:0004652,GO:0003723,GO:0043631,GO:0006350	NA	NA	NA	NA	NA	WS03216_J21.1	0	1023	99.44547135	0.759831461	BT122335	0	1300	98.73772791	1	NA	NA	NA	NA	NA	82	38	41	47	52	34
CL413Contig1	631	1	408	code:011	NA	AT5G23540.2	5.00E-59	224	94.85294118	0.64659271	GO:0009651	C0PQK2_PICSI	5.00E-62	238	100	0.64659271	NA	PUT7650	4.00E-81	300	99.68553459	0.339144216	PUT-175a-Picea_glauca-30663	0	1179	99.04912837	1	PUT-175a-Picea_sitchensis-24731	0	1154	98.57594937	1	NA	NA	NA	NA	NA	175	58	114	109	98	91
CL415Contig1	656	656	396	code:011	NA	NA	NA	NA	NA	NA	NA	B8LLV7_PICSI	4.00E-13	75.9	92.30769231	0.178353659	NA	FCL3262Contig1	1.00E-14	79.5	83.13253012	0.12652439	GQ02901_F24.2	0	708	95.15418502	0.692073171	EF676754	0	698	95.48532731	0.675304878	NA	NA	NA	NA	NA	112	82	89	102	108	131
CL417Contig1	1254	1	897	code:011	Family : IPPT (55-172), PF01715.10	NA	NA	NA	NA	NA	NA	B8LNK3_PICSI	5.00E-171	601	97.66666667	0.715311005	GO:0005524,GO:0008033	NA	NA	NA	NA	NA	PUT-175a-Picea_glauca-47956	0	1708	98.40933192	0.749601276	NA	NA	NA	NA	NA	NA	NA	NA	NA	NA	524	232	336	267	291	229
CL418Contig1	1252	338	1132	code:111	Domain : PB1 (4-84), PF00564.17	AT4G24690.1	3.00E-24	110	32.37410072	0.64456869	GO:0008270	C0PPV6_PICSI	1.00E-113	411	97.6635514	0.512779553	GO:0008270	FCL472Contig2	1.00E-159	562	98.125	0.25399361	GQ03902_F22.1	0	1781	98.5757884	0.781948882	BT070329	0	1754	98.06910569	0.782747604	NA	NA	NA	NA	NA	1113	749	876	986	855	768
CL41Contig1	1304	1304	774	code:011	Family : MP (1-99), PF01107.11	NA	NA	NA	NA	NA	NA	A9NXS4_PICSI	9.00E-95	348	95.5801105	0.407208589	GO:0003676,GO:0006810	PUT4114	0	1019	96.91780822	0.447852761	GQ02819_A14.2	0	2181	96.59540776	0.968558282	PUT-175a-Picea_sitchensis-2913	0	1479	94.98364231	0.702453988	NA	NA	NA	NA	NA	711	244	472	378	374	246
CL420Contig1	983	3	599	code:011	NA	AT5G13420.1	4.00E-40	162	59.83606557	0.372329603	GO:0046686,GO:0004801,GO:0003824,GO:0009570,GO:0009507	B8LKR1_PICSI	1.00E-95	350	93.04812834	0.570701933	GO:0005737,GO:0004801,GO:0006098	NODE_6307_length_835_cov_38.799999	0	794	90.48442907	0.587995931	PUT-175a-Picea_glauca-37492	0	1346	96.67943806	0.795523906	EF676332	0	1185	96.53679654	0.703967447	NA	NA	NA	NA	NA	376	255	300	346	319	252
CL421Contig1	538	3	536	code:001	Family : Ribosomal_L24e (28-98), PF01246.13	AT2G36620.1	3.00E-54	207	81.69934641	0.853159851	GO:0016020,GO:0006412,GO:0003735,GO:0005886,GO:0009507	B8LQH6_PICSI	1.00E-66	252	98.03921569	0.853159851	GO:0005840,GO:0003735,GO:0006412	FCL1275Contig2	0	750	94.26751592	0.875464684	GQ0225_G02.1	0	798	98.39449541	0.810408922	PUT-175a-Picea_sitchensis-3107	0	762	98.56801909	0.775092937	NA	NA	NA	NA	NA	575	297	470	404	475	473
CL423Contig1	569	568	248	code:011	Domain : zf-C3HC4 (61-101), PF00097.18	AT1G17970.1	5.00E-33	137	64.35643564	0.532513181	GO:0008270	D7SJ37_VITVI	2.00E-37	155	66.66666667	0.579964851	GO:0005515,GO:0008270	NODE_28674_length_720_cov_55.875000	3.00E-08	58.4	100	0.052724077	PUT-175a-Picea_glauca-1145	0	1083	99.64850615	1	PUT-175a-Picea_sitchensis-7771	0	1060	99.47368421	1	NA	NA	NA	NA	NA	396	120	148	181	194	125
CL424Contig1	989	989	642	code:011	Domain : efhand (44-70), PF00036.25; Domain : efhand (79-105), PF00036.25	AT4G23650.1	3.00E-48	189	73.27586207	0.351870576	GO:0005886,GO:0005773	B9GX38_POPTR	3.00E-51	203	81.89655172	0.351870576	GO:0005524,GO:0005509,GO:0005515,GO:0004674,GO:0006468	NA	NA	NA	NA	NA	PUT-175a-Picea_glauca-9850	0	1388	97.94871795	0.78867543	PUT-175a-Picea_sitchensis-9173	0	1329	98.49108368	0.73710819	NA	NA	NA	NA	NA	223	95	157	147	140	100
CL425Contig1	838	462	217	code:111	NA	NA	NA	NA	NA	NA	NA	NA	NA	NA	NA	NA	NA	NODE_27379_length_137_cov_21.364964	4.00E-12	71.8	100	0.044152745	PUT-175a-Picea_glauca-46831	0	1408	99.66755319	0.939140811	EF678010	0	1310	96.75745785	0.902147971	NA	NA	NA	NA	NA	352	181	270	272	261	190
CL426Contig1	905	379	696	code:111	NA	AT5G63500.1	5.00E-13	72	68.11594203	0.228729282	GO:0003674,GO:0031225,GO:0008150,*	A9NYK3_PICSI	4.00E-21	103	100	0.228729282	NA	NA	NA	NA	NA	NA	PUT-175a-Picea_glauca-25736	0	1271	98.83211679	0.756906077	PUT-175a-Picea_sitchensis-22263	0	1271	98.83211679	0.756906077	NA	NA	NA	NA	NA	94	112	79	171	133	146
CL427Contig1	1110	860	345	code:111	Domain : RRM_1 (9-78), PF00076.15	AT1G13690.1	2.00E-41	166	82.0754717	0.286486486	GO:0000166,GO:0003676	B7FJM0_MEDTR	6.00E-43	176	77.10843373	0.448648649	GO:0003676,GO:0000166	NA	NA	NA	NA	NA	PUT-175a-Picea_glauca-11396	0	2027	99.07749077	0.976576577	PUT-175a-Picea_sitchensis-24436	0	1877	99.79633401	0.884684685	NA	NA	NA	NA	NA	215	147	179	174	171	179
CL428Contig1	482	482	3	code:001	Family : RVT_2 (2-146), PF07727.7	AT4G23160.1	3.00E-20	94.7	34.89932886	0.89626556	GO:0006468	Q7Y141_ORYSJ	4.00E-35	147	49.65517241	0.89626556	GO:0003677,GO:0008270,GO:0015074	NA	NA	NA	NA	NA	NA	NA	NA	NA	NA	NA	NA	NA	NA	NA	RT_GB#Copia#Ginkgo	1.00E-23	112	76.84210526	0.394190871	83	66	66	50	58	41
CL429Contig1	772	74	772	code:101	Domain : RRM_1 (18-67), PF00076.15; Domain : RRM_1 (103-165), PF00076.15	NA	NA	NA	NA	NA	NA	NA	NA	NA	NA	NA	NA	NA	NA	NA	NA	NA	GQ03324_K04.1	0	1375	98.92473118	0.96373057	BT070746	0	1386	99.19354839	0.96373057	NA	NA	NA	NA	NA	158	76	125	88	76	72
CL430Contig1	2172	2	1462	code:011	Domain : Pkinase (169-435), PF00069.18; Domain : Pkinase_Tyr (170-433), PF07714.10	AT1G56720.3	7.00E-164	574	67.71300448	0.614640884	GO:0004674,GO:0005524,GO:0004672,GO:0006468	D7UA94_VITVI	5.00E-174	612	72.25950783	0.614640884	GO:0005524,GO:0004674,GO:0006468	NODE_51840_length_199_cov_11.130653	1.00E-07	58.4	100	0.013812155	PUT-175a-Picea_glauca-25400	0	4119	99.53959484	1	PUT-175a-Picea_sitchensis-16665	0	1629	99.65156794	0.39640884	NA	NA	NA	NA	NA	1715	910	1019	762	641	507
CL431Contig1	551	1	267	code:011	NA	AT3G13220.1	3.00E-20	95.1	50.60240964	0.451905626	GO:0009555,GO:0042626,GO:0010584,GO:0005886,*	B8LNF9_PICSI	9.00E-43	173	98.8372093	0.468239564	GO:0016020,GO:0005524,GO:0016887	NA	NA	NA	NA	NA	PUT-175a-Picea_glauca-22249	0	808	98.85057471	0.789473684	EF677363	0	969	98.12734082	0.969147005	NA	NA	NA	NA	NA	100	33	94	64	59	32
CL433Contig1	813	560	228	code:111	NA	NA	NA	NA	NA	NA	NA	NA	NA	NA	NA	NA	NA	NA	NA	NA	NA	NA	PUT-175a-Picea_glauca-12232	0	846	98.49785408	0.573185732	PUT-175a-Picea_sitchensis-23572	0	869	98.33679834	0.591635916	NA	NA	NA	NA	NA	156	93	103	132	128	93
CL434Contig1	509	160	447	code:111	NA	AT1G62760.1	9.00E-14	73.2	50.76923077	0.383104126	GO:0004857,GO:0030599	A9NPS0_PICSI	2.00E-34	145	100	0.424361493	GO:0004857,GO:0030599	FCL3115Contig1	9.00E-45	179	86.16352201	0.31237721	PUT-175a-Picea_glauca-22218	0	852	98.2869379	0.917485265	BT071253	0	862	97.71309771	0.944990177	NA	NA	NA	NA	NA	148	133	53	135	72	72
CL436Contig1	880	1	480	code:011	Family : Helicase_C (45-121), PF00271.24	AT3G19760.1	2.00E-83	305	92.5	0.545454545	GO:0016020,GO:0005634,GO:0005730	A9NUU4_PICSI	3.00E-88	326	100	0.545454545	GO:0005524,GO:0008026,GO:0003676	NODE_51139_length_49_cov_14.061225	4.00E-08	58.4	100	0.034090909	PUT-175a-Picea_glauca-13357	0	1450	99.73684211	0.863636364	PUT-175a-Picea_sitchensis-15483	0	1404	98.68421053	0.863636364	NA	NA	NA	NA	NA	296	93	166	82	113	76
CL437Contig1	1210	255	992	code:111	Domain : Ribosomal_L30_N (15-85), PF08079.5; Domain : Ribosomal_L30 (87-138), PF00327.13	AT2G01250.1	1.00E-83	307	79.342723	0.528099174	GO:0016020,GO:0030528,GO:0005773,GO:0005774,GO:0005618,GO:0006412,GO:0003735,GO:0005886,GO:0022626,GO:0009507	A9P1J6_PICSI	2.00E-104	380	100	0.530578512	GO:0015934,GO:0003735,GO:0030528,GO:0006412	FCL1347Contig1	1.00E-171	602	86.27819549	0.439669421	PUT-175a-Picea_glauca-28237	0	1842	96.55493482	0.887603306	PUT-175a-Picea_sitchensis-11181	0	1858	96.66357739	0.891735537	NA	NA	NA	NA	NA	3266	1868	2317	2054	2050	1929
CL439Contig1	717	158	409	code:111	NA	NA	NA	NA	NA	NA	NA	A9NMH4_PICSI	7.00E-32	138	90.99099099	0.464435146	NA	NODE_50731_length_284_cov_13.732394	2.00E-10	66.1	97.2972973	0.051603905	GQ03002_I14.1	0	702	96.1722488	0.582984658	PUT-175a-Picea_sitchensis-23901	0	696	95.93301435	0.582984658	NA	NA	NA	NA	NA	51	108	67	76	68	63
CL43Contig1	912	3	497	code:011	Domain : CytB6-F_Fe-S (1-32), PF08802.3; Domain : Rieske (71-133), PF00355.19	AT4G03280.2	9.00E-69	257	77.71084337	0.542763158	GO:0016020,GO:0009535,GO:0042742,GO:0009941,GO:0009579,GO:0005886,GO:0009507	A9P0V6_PICSI	3.00E-83	309	98.18181818	0.542763158	GO:0016021,GO:0042651,GO:0051537,GO:0046872,GO:0009496,GO:0008121,GO:0022900	PUT7431	0	1235	98.55491329	0.75877193	PUT-175a-Picea_glauca-1849269	0	1713	99.23245614	1	EF082163	0	1713	99.23245614	1	NA	NA	NA	NA	NA	583	192	511	285	235	208
CL443Contig1	643	641	312	code:011	NA	AT5G13930.1	1.00E-40	163	80.80808081	0.461897356	GO:0009611,GO:0005634,GO:0005783,GO:0009813,GO:0009753,GO:0010224,GO:0009629,GO:0006979,GO:0009705,GO:0009926,GO:0016210,GO:0009715,GO:0031540,*	Q2ENB4_ABIAL	2.00E-52	206	100	0.466562986	GO:0008415,GO:0009058	PUT7803	1.00E-132	471	94.25675676	0.460342146	PUT-175a-Picea_glauca-40299	0	1179	98.44479005	1	PUT-175a-Picea_sitchensis-29849	0	1119	96.22356495	1	NA	NA	NA	NA	NA	1250	582	1261	1202	1417	1188
CL445Contig1	636	635	261	code:011	NA	AT1G71120.1	3.00E-14	75.5	37.6146789	0.514150943	GO:0012505,GO:0006629	A9NR02_PICSI	1.00E-31	137	80	0.367924528	GO:0016788,GO:0006629	PUT5925	4.00E-143	506	88.69346734	0.625786164	PUT-175a-Picea_glauca-7954	0	1117	98.99833055	0.941823899	EF083728	6.00E-78	291	86.36363636	0.405660377	NA	NA	NA	NA	NA	105	45	50	37	66	50
CL447Contig1	915	752	309	code:111	Domain : NDK (2-133), PF00334.12	AT4G09320.1	6.00E-73	271	76.19047619	0.550819672	GO:0048046,GO:0005524,GO:0004550,GO:0005773,GO:0005774,GO:0046686,GO:0009651,GO:0005886,GO:0009507	A9NPA6_PICSI	2.00E-80	300	100	0.485245902	GO:0005737,GO:0005524,GO:0004550,GO:0006241,GO:0006183,GO:0006228	NODE_56635_length_545_cov_11.950459	5.00E-08	58.4	100	0.032786885	PUT-175a-Picea_glauca-27363	0	1538	99.03498191	0.904918033	PUT-175a-Picea_sitchensis-931317	0	1602	98.96551724	0.94863388	NA	NA	NA	NA	NA	3003	2388	2303	2583	2739	2658
CL448Contig1	2523	2523	361	code:011	Family : Nucleoporin2 (551-691), PF04096.7	NA	NA	NA	NA	NA	NA	D7TVW4_VITVI	0	680	53.28671329	0.835909631	GO:0005643,GO:0006810	NA	NA	NA	NA	NA	PUT-175a-Picea_glauca-18930	0	3298	99.6547756	0.688466112	PUT-175a-Picea_sitchensis-24265	0	860	99.77777778	0.178359096	NA	NA	NA	NA	NA	618	288	462	286	298	287
CL449Contig1	910	186	464	code:111	Domain : zf-Tim10_DDP (23-84), PF02953.8	AT3G46560.1	2.00E-33	140	70.96774194	0.306593407	GO:0006626,GO:0015450,GO:0005758,GO:0005743,GO:0005739,GO:0009793,*	B8LM74_PICSI	4.00E-48	192	100	0.306593407	GO:0005743,GO:0042719,GO:0046872,GO:0045039,GO:0055085	NA	NA	NA	NA	NA	PUT-175a-Picea_glauca-36382	0	1694	99.33259177	0.987912088	PUT-175a-Picea_sitchensis-703	0	1669	99.10313901	0.98021978	NA	NA	NA	NA	NA	195	232	164	259	296	299
CL451Contig1	2624	2624	615	code:011	Domain : BAH (74-178), PF01426.11; Domain : Agenet (313-393), PF05641.5	AT5G55600.3	1.00E-86	318	37.34939759	0.567073171	GO:0003723,GO:0003677	A9TI19_PHYPA	2.00E-91	338	43.22429907	0.480182927	GO:0003677,GO:0003723	PUT4521	3.00E-60	233	96.57534247	0.055640244	PUT-175a-Picea_glauca-6198	0	1690	99.61111111	0.353277439	PUT-175a-Picea_sitchensis-26596	0	677	98.9010989	0.138719512	NA	NA	NA	NA	NA	1049	470	720	520	475	376
CL455Contig1	486	2	370	code:011	Domain : ubiquitin (61-120), PF00240.16	AT3G45180.1	1.00E-36	149	95.89041096	0.450617284	GO:0003674,GO:0005575,*	Q2QXT9_ORYSJ	5.00E-38	157	97.36842105	0.469135802	GO:0008270	FCL845Contig1	6.00E-42	169	100	0.181069959	PUT-175a-Picea_glauca-20296	0	817	96.13821138	0.985596708	EF676548	0	817	96.09856263	0.977366255	NA	NA	NA	NA	NA	1835	2396	1551	2920	2473	2667
CL457Contig1	574	574	164	code:011	NA	AT5G20660.2	9.00E-14	73.6	34.7107438	0.6271777	NA	Q7X7Q3_ORYSJ	1.00E-22	107	43.33333333	0.6271777	GO:0008233,GO:0006508	NA	NA	NA	NA	NA	PUT-175a-Picea_glauca-39443	0	1052	98.43205575	1	PUT-175a-Picea_sitchensis-14935	4.00E-105	381	98.0952381	0.365853659	NA	NA	NA	NA	NA	95	30	60	38	46	26
CL458Contig1	838	1	456	code:011	NA	NA	NA	NA	NA	NA	NA	NA	NA	NA	NA	NA	NA	PUT3647	4.00E-12	71.8	97.77777778	0.053699284	PUT-175a-Picea_glauca-21168	0	856	99.4734551	0.821002387	NA	NA	NA	NA	NA	NA	NA	NA	NA	NA	73	15	76	25	25	17
CL459Contig1	447	346	2	code:101	Family : Inositol_P (8-113), PF00459.18	AT3G02870.2	7.00E-43	169	66.95652174	0.771812081	GO:0005886	A9NP29_PICSI	1.00E-62	238	100	0.771812081	GO:0004437	ABYSS7_1_1293_49_7442	2.00E-19	94.9	98.52941176	0.185682327	PUT-175a-Picea_glauca-1247	0	781	98.05094287	1	PUT-175a-Picea_sitchensis-10995	0	783	98.0520848	1	NA	NA	NA	NA	NA	422	508	372	652	668	638
CL45Contig1	1279	126	587	code:111	Family : Auxin_repressed (7-147), PF05564.5	AT1G56220.4	6.00E-11	65.9	47.56097561	0.187646599	GO:0003674,GO:0005575,*	E5F672_PICSI	1.00E-62	241	98.79518072	0.389366693	NA	PUT5993	0	890	96.22302158	0.430805317	PUT-175a-Picea_glauca-28155	0	2175	96.98412698	0.982017201	EF087607	0	1992	96.2962963	0.92494136	NA	NA	NA	NA	NA	2444	1582	2077	2648	2188	1854
CL462Contig1	233	233	42	code:011	NA	NA	NA	NA	NA	NA	NA	NA	NA	NA	NA	NA	NA	FCL2692Contig1	6.00E-62	235	87.92270531	0.888412017	PUT-175a-Picea_glauca-48220	1.00E-111	402	98.62385321	0.935622318	PUT-175a-Picea_sitchensis-2931321	7.00E-115	412	99.53917051	0.931330472	NA	NA	NA	NA	NA	33	10	34	38	61	55
CL463Contig1	903	758	321	code:111	Family : PsbW (3-146), PF07123.5	NA	NA	NA	NA	NA	NA	A9NL01_PICSI	1.00E-44	181	99.23076923	0.431893688	GO:0009507,GO:0009523	PUT2019	1.00E-155	548	92.91338583	0.419712071	PUT-175a-Picea_glauca-11004	0	1215	98.39416058	0.756367663	EF081932	0	1211	98.0994152	0.755260244	NA	NA	NA	NA	NA	5894	6279	7962	7858	6320	7200
CL465Contig1	361	359	6	code:011	NA	NA	NA	NA	NA	NA	NA	NA	NA	NA	NA	NA	NA	NODE_58463_length_253_cov_14.774704	2.00E-08	58.4	100	0.083102493	PUT-175a-Picea_glauca-6256	1.00E-156	552	97.64705882	1	EF082799	2.00E-153	540	96.0371517	1	NA	NA	NA	NA	NA	61	26	44	20	11	18
CL46Contig1	1800	209	1411	code:111	Domain : Aminotran_5 (12-327), PF00266.12	AT2G13360.2	0	644	80.04987531	0.668333333	GO:0016020,GO:0048046,GO:0005777,GO:0005886,GO:0009507	C0PPQ8_PICSI	0	776	99.50124688	0.668333333	GO:0003824,GO:0030170	PUT3181	0	971	96.86985173	0.332222222	PUT-175a-Picea_glauca-43160	0	3026	99.1363356	0.897222222	PUT-175a-Picea_sitchensis-30460	0	3138	99.57652753	0.918333333	NA	NA	NA	NA	NA	4498	2219	3503	3147	2584	2266
CL471Contig1	770	2	313	code:011	NA	AT3G52730.1	8.00E-22	100	68.05555556	0.276623377	GO:0016020,GO:0008121,GO:0006122	A9NX17_PICSI	7.00E-34	145	100	0.276623377	GO:0005740,GO:0008121,GO:0006122	NODE_51016_length_702_cov_59.984329	2.00E-117	421	80.48	0.796103896	PUT-175a-Picea_glauca-1188	0	1381	99.86187845	0.971428571	PUT-175a-Picea_sitchensis-25505	0	1377	99.86149584	0.971428571	NA	NA	NA	NA	NA	727	1417	964	1420	1305	1586
CL472Contig1	660	529	2	code:101	NA	AT4G22880.2	2.00E-24	109	43.1372549	0.695454545	GO:0009611,GO:0005575,GO:0010023,GO:0007033,GO:0009753,GO:0050589,GO:0009718,*	A9NVW2_PICSI	5.00E-52	204	82.89473684	0.690909091	GO:0016491,GO:0055114	PUT5444	1.00E-150	531	88.11188811	0.65	GQ0203_O10.1	0	729	93.13929314	0.728787879	EF085468	0	752	93.97089397	0.728787879	NA	NA	NA	NA	NA	489	369	625	471	599	512
CL476Contig1	1794	1719	397	code:111	Family : Calreticulin (27-338), PF00262.11	AT1G08450.1	2.00E-144	509	75.14619883	0.571906355	GO:0051082,GO:0005509	B8LRK0_PICSI	0	661	99.45355191	0.612040134	GO:0005783,GO:0005509,GO:0051082,GO:0006457	NODE_645_length_63_cov_2094.015869	1.00E-28	127	99.63768116	0.077480491	PUT-175a-Picea_glauca-4949270	0	2200	99.74182444	0.996655518	EF678532	0	2173	99.86830553	0.910813824	NA	NA	NA	NA	NA	4601	4111	3683	3848	3441	3798
CL477Contig1	1101	650	45	code:111	NA	NA	NA	NA	NA	NA	NA	B8LNJ1_PICSI	9.00E-39	162	86.7816092	0.471389646	GO:0042558	FCL258Contig1	3.00E-50	198	100	0.173478656	PUT-175a-Picea_glauca-16817	0	790	97.40956803	0.805631244	EF677397	0	1048	97.68976156	0.944595822	NA	NA	NA	NA	NA	3251	1913	2829	2178	2026	2050
CL480Contig1	516	516	31	code:011	Domain : Dev_Cell_Death (29-157), PF10539.2	AT3G27090.1	5.00E-76	280	80.36809816	0.918604651	GO:0003674,GO:0008150,*	A9NP04_PICSI	1.00E-92	339	100	0.941860465	NA	NODE_67880_length_41_cov_31.512196	3.00E-08	58.4	100	0.058139535	PUT-175a-Picea_glauca-3837	0	967	99.80237154	0.980620155	EF083014	0	973	100	0.980620155	NA	NA	NA	NA	NA	401	145	350	201	217	170
CL482Contig1	664	2	451	code:011	Family : Rad60-SLD (1-68), PF11976.1; Domain : ubiquitin (3-71), PF00240.16; Family : Rad60-SLD (74-144), PF11976.1; Domain : ubiquitin (79-147), PF00240.16	AT4G05050.4	7.00E-80	293	100	0.677710843	GO:0006511,GO:0006464,GO:0005622,*	Q9ZRW9_VICFA	1.00E-78	293	100	0.677710843	GO:0005737	CL61Contig1	2.00E-141	500	91.21813031	0.531626506	PUT-175a-Picea_glauca-39458	0	1227	98.94578313	1	PUT-175a-Picea_sitchensis-4912	0	1227	98.94578313	1	NA	NA	NA	NA	NA	654	264	489	277	210	188
CL483Contig1	1401	2	991	code:011	Domain : ADH_N (48-110), PF08240.5; Family : ADH_zinc_N (181-243), PF00107.19	AT1G23740.1	4.00E-75	279	51.11821086	0.663811563	GO:0048046,GO:0008270,GO:0009941,GO:0009579,GO:0016491,GO:0009570,GO:0009507	A9NR79_PICSI	9.00E-165	581	99.36102236	0.670235546	GO:0016491,GO:0008270,GO:0055114	FCL2123Contig1	0	667	88.996139	0.369735903	PUT-175a-Picea_glauca-41228	0	1827	97.49759152	0.851534618	EF087778	0	1819	97.1042471	0.739471806	NA	NA	NA	NA	NA	385	447	558	513	502	519
CL485Contig1	473	122	313	code:111	NA	NA	NA	NA	NA	NA	NA	NA	NA	NA	NA	NA	NA	NODE_9081_length_161_cov_40.714287	4.00E-76	283	93.19371728	0.401691332	PUT-175a-Picea_glauca-22588	0	704	98.95561358	0.807610994	PUT-175a-Picea_sitchensis-7733	0	669	97.38903394	0.807610994	NA	NA	NA	NA	NA	204	199	138	168	184	141
CL487Contig1	235	3	164	code:011	NA	NA	NA	NA	NA	NA	NA	NA	NA	NA	NA	NA	NA	FCL1473Contig1	5.00E-59	225	87.62886598	0.821276596	PUT-175a-Picea_glauca-15809	6.00E-110	396	96.98275862	0.978723404	PUT-175a-Picea_sitchensis-7348	3.00E-110	396	97.37991266	0.974468085	NA	NA	NA	NA	NA	69	46	39	50	51	47
CL489Contig1	1500	1	1014	code:011	Domain : Gamma-COP (72-335), PF08752.3	AT4G34450.1	3.00E-114	409	69.13946588	0.674	GO:0006886,GO:0016020,GO:0005198,GO:0005488,GO:0016192,GO:0009507	D7TQ06_VITVI	8.00E-129	461	76.5578635	0.674	GO:0030126,GO:0005515,GO:0005198,GO:0006886,GO:0016192	NA	NA	NA	NA	NA	PUT-175a-Picea_glauca-21727	0	2803	99.06666667	1	PUT-175a-Picea_sitchensis-501	0	1538	99.02912621	0.549333333	NA	NA	NA	NA	NA	1297	417	900	642	619	566
CL48Contig1	527	271	2	code:101	NA	NA	NA	NA	NA	NA	NA	NA	NA	NA	NA	NA	NA	PUT1569	0	683	95.62043796	0.777988615	PUT-175a-Picea_glauca-1649265	0	785	97.56097561	0.855787476	PUT-175a-Picea_sitchensis-23859	0	756	96.45232816	0.855787476	NA	NA	NA	NA	NA	263	158	229	170	203	196
CL491Contig1	586	381	1	code:101	Domain : C2 (7-93), PF00168.23	AT3G16510.1	4.00E-23	104	36.84210526	0.650170648	GO:0003674,GO:0005575,GO:0008150,*	B8LRE3_PICSI	7.00E-68	257	100	0.650170648	NA	NODE_53139_length_49_cov_35.693878	2.00E-31	135	96.20253165	0.134812287	PUT-175a-Picea_glauca-848	0	937	99.19839679	0.851535836	EF677516	0	1096	99.14529915	0.998293515	NA	NA	NA	NA	NA	541	608	559	773	659	662
CL494Contig1	1135	1135	554	code:011	Domain : 2-oxoacid_dh (2-164), PF00198.16	NA	NA	NA	NA	NA	NA	D5ACY2_PICSI	1.00E-106	282	98.50299401	0.595594714	GO:0045252,GO:0004149,GO:0006099	NODE_63849_length_48_cov_15.062500	1.00E-20	100	100	0.045814978	GQ04009_I13.1	0	2082	99.19282511	0.982378855	BT124128	0	1861	97.80324737	0.92246696	NA	NA	NA	NA	NA	503	131	298	201	213	154
CL497Contig1	1073	3	641	code:011	Family : Dehydrin (69-178), PF00257.12; Family : Dehydrin (174-207), PF00257.12	NA	NA	NA	NA	NA	NA	A9XLM6_PICAB	2.00E-52	207	98.77300613	0.455731594	GO:0006950,GO:0009415	CL113Contig1	0	1200	90.51724138	0.857409133	PUT-175a-Picea_glauca-31279	0	1238	90.87947883	0.857409133	NA	NA	NA	NA	NA	NA	NA	NA	NA	NA	359	325	276	246	290	273
CL498Contig1	659	388	188	code:111	NA	NA	NA	NA	NA	NA	NA	NA	NA	NA	NA	NA	NA	NA	NA	NA	NA	NA	PUT-175a-Picea_glauca-18731	3.00E-108	392	93.71428571	0.531107739	PUT-175a-Picea_sitchensis-12421	4.00E-76	285	92.78350515	0.441578149	NA	NA	NA	NA	NA	60	23	46	36	49	50
CL499Contig1	729	729	307	code:011	Domain : NAD_Gly3P_dh_C (1-96), PF07479.7	AT2G41540.3	4.00E-43	171	70.86614173	0.522633745	GO:0006072,GO:0009331,GO:0005829,GO:0051287,GO:0009413,GO:0004367,*	D8RS84_SELML	4.00E-49	195	76.74418605	0.530864198	GO:0009331,GO:0004367,GO:0051287,GO:0046168,GO:0055114	NA	NA	NA	NA	NA	PUT-175a-Picea_glauca-35326	0	1360	99.30747922	0.990397805	PUT-175a-Picea_sitchensis-12853	0	1336	99.7146933	0.961591221	NA	NA	NA	NA	NA	182	85	106	122	126	141
CL49Contig1	1352	1350	934	code:010	Domain : Thaumatin (1-139), PF00314.10	AT1G75040.1	5.00E-39	159	56.37583893	0.308431953	GO:0048046,GO:0005618,GO:0005773	B8LPH4_PICSI	2.00E-73	277	90.71428571	0.308431953	NA	FCL2579Contig1	0	1252	97.38903394	0.565828402	PUT-175a-Picea_glauca-40502	0	1252	97.38903394	0.565828402	EF084891	0	1240	97.12793734	0.565828402	NA	NA	NA	NA	NA	88	178	260	138	68	118
CL4Contig1	290	1	207	code:011	NA	NA	NA	NA	NA	NA	NA	NA	NA	NA	NA	NA	NA	PUT5264	1.00E-141	500	99.2481203	0.917241379	PUT-175a-Picea_glauca-13786	2.00E-132	471	96.04316547	0.95862069	PUT-175a-Picea_sitchensis-19783	5.00E-135	479	96.90721649	1	NA	NA	NA	NA	NA	1932	1729	1695	1818	1680	1525
CL4Contig2	657	363	617	code:111	NA	NA	NA	NA	NA	NA	NA	NA	NA	NA	NA	NA	NA	CL23Contig1	0	665	93.51230425	0.672754947	PUT-175a-Picea_glauca-48792	0	717	89.3481717	0.942161339	PUT-175a-Picea_sitchensis-28086	0	694	89.29765886	0.901065449	NA	NA	NA	NA	NA	959	544	945	608	636	407
CL4Contig3	527	211	2	code:101	NA	NA	NA	NA	NA	NA	NA	NA	NA	NA	NA	NA	NA	PUT5983	4.00E-128	456	96.25468165	0.506641366	PUT-175a-Picea_glauca-13789	1.00E-80	300	96.71553229	0.493358634	NA	NA	NA	NA	NA	NA	NA	NA	NA	NA	186	40	166	72	61	48
CL502Contig1	524	268	522	code:101	NA	NA	NA	NA	NA	NA	NA	A9NYW1_PICSI	1.00E-29	129	81.17647059	0.486641221	GO:0005488,GO:0004318,GO:0006633,GO:0055114	FCL1730Contig1	6.00E-134	475	88.56382979	0.717557252	PUT-175a-Picea_glauca-14987	0	892	99.78586724	0.891221374	PUT-175a-Picea_sitchensis-29670	7.00E-180	629	99.6969697	0.629770992	NA	NA	NA	NA	NA	331	182	309	301	292	289
CL503Contig1	679	679	212	code:011	NA	NA	NA	NA	NA	NA	NA	NA	NA	NA	NA	NA	NA	FCL1991Contig1	2.00E-164	577	97.28915663	0.488954345	PUT-175a-Picea_glauca-9380	0	769	92.81663516	0.746686303	NA	NA	NA	NA	NA	NA	NA	NA	NA	NA	75	24	57	45	26	29
CL504Contig1	521	3	278	code:011	NA	NA	NA	NA	NA	NA	NA	NA	NA	NA	NA	NA	NA	PUT5454	1.00E-65	248	86.38297872	0.418426104	PUT-175a-Picea_glauca-20243	0	769	96.27192982	0.875239923	PUT-175a-Picea_sitchensis-6313	5.00E-177	619	90.71729958	0.875239923	NA	NA	NA	NA	NA	1056	423	938	641	609	791
CL505Contig1	545	1	303	code:011	NA	NA	NA	NA	NA	NA	NA	NA	NA	NA	NA	NA	NA	FCL36Contig4	1.00E-109	394	93.30855019	0.491743119	PUT-175a-Picea_glauca-25789	0	717	94.96717724	0.816513761	EF087582	0	727	94.08163265	0.875229358	NA	NA	NA	NA	NA	72	25	79	81	96	56
CL506Contig1	843	740	78	code:111	Domain : Cupin_1 (65-211), PF00190.15; Domain : Cupin_2 (100-172), PF07883.4	AT1G09560.1	2.00E-69	259	62.43654822	0.701067616	GO:0005634,GO:0045735,GO:0005618,GO:0030145	D7KJR6_ARALY	3.00E-69	263	62.94416244	0.701067616	GO:0048046,GO:0030145,GO:0045735	NA	NA	NA	NA	NA	WS0075_I16.1	0	1029	98.91500904	0.65599051	PUT-175a-Picea_sitchensis-6036	0	1481	98.52034525	0.960854093	NA	NA	NA	NA	NA	55	51	68	78	45	46
CL507Contig1	744	743	141	code:011	Family : Methyltransf_2 (1-176), PF00891.11	AT4G35160.1	9.00E-47	183	48.98989899	0.790322581	GO:0008171,GO:0008168,GO:0046983	D5AAR7_PICSI	2.00E-104	379	97.51243781	0.810483871	GO:0008171,GO:0046983	PUT2241	9.00E-123	439	89.24418605	0.458333333	PUT-175a-Picea_glauca-27295	0	1406	99.59731544	1	PUT-175a-Picea_sitchensis-8132	0	1396	99.19354839	1	NA	NA	NA	NA	NA	123	76	60	81	77	87
CL508Contig1	1441	3	1013	code:011	Family : UCH (8-329), PF00443.22	AT1G51710.2	6.00E-135	478	69.73293769	0.695350451	GO:0016579,GO:0005516,*	A9NUT3_PICSI	0	648	98.81305638	0.701596114	GO:0008234,GO:0004221,GO:0006511	NA	NA	NA	NA	NA	PUT-175a-Picea_glauca-10609	0	2373	98.66918103	0.965301874	EF085086	0	2638	99.0851513	0.984038862	NA	NA	NA	NA	NA	515	190	348	265	302	220
CL50Contig1	1672	210	1355	code:111	Domain : NAD_binding_1 (235-350), PF00175.14	AT5G66190.1	8.00E-155	544	80.66465257	0.588516746	GO:0048046,GO:0009535,GO:0042742,GO:0009579,GO:0031977,GO:0009941,GO:0009507,GO:0009570	A9NNX5_PICSI	0	721	97.8021978	0.653110048	GO:0042651,GO:0004324,GO:0050660,GO:0050661,GO:0055114	PUT48	0	988	95.46191248	0.367822967	PUT-175a-Picea_glauca-17273	0	2888	98.72773537	0.939593301	PUT-175a-Picea_sitchensis-12838	0	2786	98.93119572	0.895334928	NA	NA	NA	NA	NA	2971	4706	3314	4512	3634	4550
CL510Contig1	479	114	479	code:101	Domain : Pec_lyase_C (1-70), PF00544.12	AT4G13710.2	6.00E-60	226	81.15942029	0.864300626	GO:0012505	B8LQ36_PICSI	2.00E-62	238	84.13793103	0.908141962	NA	FCL175Contig1	2.00E-155	546	89.71291866	0.866388309	PUT-175a-Picea_glauca-48706	0	775	98.80382775	0.872651357	EF678132	1.00E-155	548	89.2601432	0.87473904	NA	NA	NA	NA	NA	75	33	57	42	59	46
CL513Contig1	1044	3	1043	code:001	Family : MA3 (94-207), PF02847.10	AT3G60240.4	2.00E-30	130	46.77419355	0.534482759	GO:0003743,GO:0009615,GO:0009737,*	A9NTN4_PICSI	1.00E-115	417	99.19354839	0.712643678	GO:0005515,GO:0016070	NA	NA	NA	NA	NA	PUT-175a-Picea_glauca-3494	0	1861	97.70334928	1	PUT-175a-Picea_sitchensis-12024	0	1948	99.13875598	1	NA	NA	NA	NA	NA	189	52	96	43	50	39
CL515Contig1	1713	1712	306	code:011	Family : DUF810 (1-224), PF05664.4	AT2G25800.1	5.00E-139	491	58.29787234	0.821366025	GO:0008150,*	B9RRY6_RICCO	2.00E-149	530	61.40724947	0.821366025	NA	NA	NA	NA	NA	NA	PUT-175a-Picea_glauca-30959	0	2836	99.59812458	0.871570344	BT123514	0	1285	99.41176471	0.39696439	NA	NA	NA	NA	NA	746	340	525	518	426	378
CL519Contig1	381	379	233	code:011	NA	NA	NA	NA	NA	NA	NA	NA	NA	NA	NA	NA	NA	NODE_37087_length_33_cov_21.636364	2.00E-08	58.4	100	0.078740157	PUT-175a-Picea_glauca-3449265	0	733	100	1	EF085329	0	721	99.47506562	1	NA	NA	NA	NA	NA	183	63	90	77	84	86
CL51Contig1	735	733	311	code:011	Domain : Methyltransf_3 (8-139), PF01596.10	AT4G34050.1	5.00E-23	104	40.42553191	0.567346939	GO:0046686	A9NT68_PICSI	1.00E-78	293	99.29078014	0.575510204	GO:0008171	PUT2243	0	763	93.47826087	0.685714286	PUT-175a-Picea_glauca-35939	0	1279	97.56726572	0.936054422	EF084512	0	1200	97.62655231	0.94829932	NA	NA	NA	NA	NA	657	430	514	337	415	484
CL520Contig1	832	102	566	code:111	Family : Rad60-SLD (1-71), PF11976.1; Domain : ubiquitin (6-74), PF00240.16; Domain : Ribosomal_S27 (101-147), PF01599.12	AT3G62250.1	2.00E-60	229	94.73684211	0.548076923	GO:0006412,GO:0003735	B8LKJ2_PICSI	5.00E-62	238	98.7012987	0.555288462	GO:0005840,GO:0003735,GO:0006412	PUT3794	0	681	93.69565217	0.550480769	PUT-175a-Picea_glauca-31117	0	1481	99.11504425	0.950721154	PUT-175a-Picea_sitchensis-1769	0	1475	98.988622	0.950721154	NA	NA	NA	NA	NA	1582	1792	1331	2317	2168	2339
CL522Contig1	1639	2	1639	code:001	Family : UCH (15-105), PF00443.22; Family : USP7 (120-152), PF12436.1	AT5G06600.3	0	817	80.29739777	0.982916412	GO:0006511,GO:0004221	B0BLB2_LOTJA	0	857	83.08550186	0.982916412	GO:0004221,GO:0006511	NODE_18576_length_1752_cov_25.425228	1.00E-145	515	78.5620915	0.464917633	PUT-175a-Picea_glauca-28973	0	2452	99.30875576	0.794386821	PUT-175a-Picea_sitchensis-18011	0	700	99.86376022	0.242220866	NA	NA	NA	NA	NA	570	229	348	283	249	223
CL523Contig1	974	253	768	code:111	Family : Ribosomal_L24e (1-67), PF01246.13	AT2G44860.2	2.00E-50	196	66.27906977	0.529774127	GO:0006412,GO:0003735	A9NKH8_PICSI	1.00E-81	304	98.8372093	0.529774127	GO:0005840,GO:0003735,GO:0006412	NODE_16596_length_68_cov_21.455883	2.00E-40	166	96.84210526	0.097535934	GQ04011_I01.1	0	1602	95.48717949	0.998973306	PUT-175a-Picea_sitchensis-8249	0	1411	95.24361949	0.882956879	NA	NA	NA	NA	NA	458	315	366	283	350	307
CL525Contig1	597	3	299	code:011	NA	NA	NA	NA	NA	NA	NA	B8LLT5_PICSI	1.00E-39	163	96.96969697	0.497487437	GO:0005634,GO:0003677,GO:0003700,GO:0006355	NODE_59747_length_162_cov_17.524691	2.00E-72	271	93.33333333	0.326633166	PUT-175a-Picea_glauca-43965	0	785	93.19852941	0.887772194	PUT-175a-Picea_sitchensis-18281	0	773	92.68738574	0.887772194	NA	NA	NA	NA	NA	95	145	80	121	157	196
CL52Contig1	1775	648	1418	code:111	Domain : Glycolytic (1-257), PF00274.12	AT2G01140.1	1.00E-160	563	78.24933687	0.637183099	GO:0010287,GO:0046686,GO:0005739,GO:0009507	A9NUH5_PICSI	0	633	97.30113636	0.664225352	GO:0004332,GO:0006096	PUT5375	0	1206	95.23178808	0.424788732	PUT-175a-Picea_glauca-22362	0	3130	97.90842284	0.995492958	PUT-175a-Picea_sitchensis-24038	0	3002	98.26139089	0.93915493	NA	NA	NA	NA	NA	2095	1013	1831	1346	1658	1403
CL530Contig1	818	130	534	code:111	Family : Endosulfine (37-115), PF04667.10	AT5G64130.1	2.00E-22	103	61.9047619	0.381418093	GO:0005886	A9NL25_PICSI	1.00E-57	224	100	0.462102689	NA	NODE_41466_length_80_cov_481.862488	1.00E-30	133	98.61111111	0.08801956	PUT-175a-Picea_glauca-13572	0	1556	99.63325183	1	EF083449	0	1450	99.34980494	0.9400978	NA	NA	NA	NA	NA	3007	1479	2145	3201	2900	2414
CL533Contig1	1147	280	828	code:111	Domain : UQ_con (33-167), PF00179.19	AT4G36800.2	1.00E-86	317	82.60869565	0.47863993	GO:0009733,GO:0009790,GO:0019787,GO:0019788,*	B8LMJ5_PICSI	4.00E-104	379	100	0.47863993	GO:0005524,GO:0019787,GO:0043687,GO:0051246	PUT4493	2.00E-55	216	99.13043478	0.100261552	GQ03102_H19.1	0	1898	99.79859013	0.865736704	PUT-175a-Picea_sitchensis-10361	0	1886	99.3993994	0.870967742	NA	NA	NA	NA	NA	1111	823	1009	892	852	845
CL534Contig1	958	958	299	code:011	Family : PAP_fibrillin (51-209), PF04755.5	AT3G26070.1	3.00E-61	232	65.45454545	0.516701461	GO:0010287,GO:0009535,GO:0005198,GO:0009507	D7T033_VITVI	3.00E-68	259	76.68711656	0.510438413	NA	NODE_67535_length_54_cov_56.055557	2.00E-25	116	96.96969697	0.068893528	PUT-175a-Picea_glauca-34978	0	1617	98.96313364	0.90605428	PUT-175a-Picea_sitchensis-9293	0	1586	98.94366197	0.889352818	NA	NA	NA	NA	NA	485	240	354	234	207	164
CL536Contig1	1040	3	515	code:011	Family : SecE (123-163), PF00584.13	NA	NA	NA	NA	NA	NA	B8LQK1_PICSI	6.00E-64	245	99.2481203	0.383653846	GO:0016020,GO:0006605	NA	NA	NA	NA	NA	PUT-175a-Picea_glauca-47889	0	1932	99.03846154	1	EF678154	0	1971	99.51923077	1	NA	NA	NA	NA	NA	304	86	221	123	116	97
CL53Contig1	1450	1230	937	code:111	NA	AT4G03520.1	9.00E-46	181	54.32098765	0.333103448	GO:0009535,GO:0009579,GO:0009570,GO:0009507	NA	NA	NA	NA	NA	NA	PUT1296	0	1115	99.65870307	0.404137931	PUT-175a-Picea_glauca-24622	0	2567	99.05728789	0.951034483	PUT-175a-Picea_sitchensis-22147	0	2552	98.77961235	0.960689655	gi|88606690|ref|NC_007797.1|	1.00E-06	62.2	94.73684211	0.026206897	1009	510	803	620	583	519
CL541Contig1	1843	2	1342	code:011	Family : Invertase_neut (1-424), PF04853.5	AT5G22510.1	0	769	82.77404922	0.727618014	GO:0009507	D7SN34_VITVI	0	783	85.87962963	0.703201302	GO:0003824	NA	NA	NA	NA	NA	PUT-175a-Picea_glauca-46122	0	3430	99.94404029	0.969614759	PUT-175a-Picea_sitchensis-24145	0	1602	99.06651109	0.465002713	NA	NA	NA	NA	NA	1301	404	821	563	655	446
CL565Contig1	379	109	264	code:111	NA	NA	NA	NA	NA	NA	NA	NA	NA	NA	NA	NA	NA	NA	NA	NA	NA	NA	PUT-175a-Picea_glauca-13149271	0	654	97.33333333	0.98944591	EF087583	1.00E-180	631	96.26666667	0.98944591	NA	NA	NA	NA	NA	100	84	78	104	82	83
CL566Contig1	1483	2	922	code:011	NA	NA	NA	NA	NA	NA	NA	A9NUY3_PICSI	3.00E-117	423	99.59839357	0.503708699	NA	NA	NA	NA	NA	NA	PUT-175a-Picea_glauca-24064	0	2621	98.90511277	1	PUT-175a-Picea_sitchensis-30717	0	2644	99.68017058	1	NA	NA	NA	NA	NA	611	273	368	239	279	286
CL567Contig1	1550	1	1098	code:011	Family : Dynamin_N (21-181), PF00350.16; Domain : GTP_EFTU (21-212), PF00009.20	AT3G20290.2	0	682	87.97814208	0.708387097	GO:0005509,GO:0005525,GO:0003924	C5Z8C6_SORBI	0	692	90.71038251	0.708387097	GO:0005509,GO:0005525,GO:0003924	NA	NA	NA	NA	NA	PUT-175a-Picea_glauca-23166	0	2942	99.67741935	1	PUT-175a-Picea_sitchensis-26124	0	1504	99.87261146	0.506451613	NA	NA	NA	NA	NA	590	168	318	200	248	189
CL568Contig1	2571	1714	593	code:111	Family : EMP70 (2-326), PF02990.9	NA	NA	NA	NA	NA	NA	NA	NA	NA	NA	NA	NA	NODE_33103_length_58_cov_56.758621	4.00E-26	119	100	0.02411513	PUT-175a-Picea_glauca-37875	0	3148	99.73037747	0.659276546	PUT-175a-Picea_sitchensis-24244	0	2315	99.6742671	0.487747958	NA	NA	NA	NA	NA	2461	853	1605	1168	1318	1068
CL570Contig1	364	363	91	code:010	NA	NA	NA	NA	NA	NA	NA	A9NQT9_PICSI	9.00E-18	89.7	100	0.346153846	NA	NA	NA	NA	NA	NA	PUT-175a-Picea_glauca-15943	6.00E-159	560	99.32659933	0.815934066	PUT-175a-Picea_sitchensis-19114	4.00E-173	606	99.37694704	0.881868132	NA	NA	NA	NA	NA	481	758	599	783	711	908
CL579Contig1	1423	1	957	code:011	Family : Transferase (10-312), PF02458.8	AT2G39980.1	3.00E-21	100	26.82926829	0.64300773	GO:0016747	B8LQ10_PICSI	8.00E-174	611	99.67741935	0.65354884	GO:0016747	FCL122Contig6	0	850	85.22167488	0.564300773	PUT-175a-Picea_glauca-41860	0	1002	84.95394063	0.676036543	PUT-175a-Picea_sitchensis-23168	0	1956	98.77474081	0.741391427	NA	NA	NA	NA	NA	4674	2107	3585	2870	2417	2322
CL57Contig1	829	3	140	code:010	NA	AT1G08380.1	1.00E-44	177	63.30935252	0.499396864	GO:0009579,GO:0009507	A9NXU3_PICSI	5.00E-78	291	97.82608696	0.499396864	NA	CL57Contig2	0	1035	97.35973597	0.722557298	PUT-175a-Picea_glauca-2907	0	1365	99.04891304	0.887816647	PUT-175a-Picea_sitchensis-28556	0	1406	98.09160305	0.946924005	NA	NA	NA	NA	NA	2120	1054	2098	1131	831	953
CL57Contig2	820	649	197	code:111	NA	AT1G08380.1	5.00E-36	148	65.09433962	0.387804878	GO:0009579,GO:0009507	A9NXU3_PICSI	2.00E-58	226	89.43661972	0.519512195	NA	CL57Contig1	0	1035	97.35973597	0.73902439	PUT-175a-Picea_glauca-2907	0	1394	97.74718398	0.974390244	PUT-175a-Picea_sitchensis-28558	0	1360	96.99624531	0.974390244	NA	NA	NA	NA	NA	2235	1823	4782	3166	2424	2624
CL580Contig1	672	670	326	code:010	Domain : Glyco_hydro_16 (16-69), PF00722.14	NA	NA	NA	NA	NA	NA	NA	NA	NA	NA	NA	NA	PUT781	2.00E-149	527	89.62962963	0.602678571	PUT-175a-Picea_glauca-10672	0	858	93.05555556	0.855654762	PUT-175a-Picea_sitchensis-20437	0	835	92.36111111	0.855654762	NA	NA	NA	NA	NA	133	88	80	83	75	73
CL58Contig1	572	313	2	code:101	NA	AT3G15353.1	2.00E-13	72.4	53.03030303	0.325174825	GO:0005575,GO:0006878,GO:0005507,*	A9NJV4_PICSI	6.00E-35	147	100	0.33041958	NA	PUT5802	0	904	98.01980198	0.882867133	PUT-175a-Picea_glauca-10549264	0	990	99.05660377	0.926573427	PUT-175a-Picea_sitchensis-23885	0	985	98.86792453	0.926573427	NA	NA	NA	NA	NA	54	43	78	47	28	33
CL594Contig1	1784	1782	451	code:011	Family : PAE (75-425), PF03283.6	AT3G05910.1	2.00E-151	533	66.57608696	0.617152466	GO:0012505	B8LLS4_PICSI	0	898	99.53917051	0.729820628	NA	PUT3890	2.00E-170	598	94.53125	0.214125561	PUT-175a-Picea_glauca-33860	0	3292	99.14869467	0.985426009	PUT-175a-Picea_sitchensis-5080	0	3332	99.54467843	0.984865471	NA	NA	NA	NA	NA	4397	2502	3671	3381	3513	2968
CL595Contig1	653	154	312	code:111	NA	AT5G28840.2	3.00E-20	95.1	88.23529412	0.234303216	GO:0047918,GO:0019853,GO:0009225,GO:0051287,GO:0003824,*	D7TUI8_VITVI	4.00E-21	102	98.03921569	0.234303216	GO:0003824,GO:0050662,GO:0044237	FCL423Contig1	1.00E-48	192	92.91338583	0.194486983	PUT-175a-Picea_glauca-13649269	0	1017	97.49743984	0.983154671	BT070693	0	1052	98.11507937	1	NA	NA	NA	NA	NA	1588	545	1014	629	685	531
CL59Contig1	741	80	739	code:101	Family : Chloroa_b-bind (57-159), PF00504.14	AT3G54890.4	1.00E-41	166	53.51351351	0.732793522	GO:0016020,GO:0009507	A9NRY9_PICSI	1.00E-73	276	77	0.793522267	GO:0009507,GO:0016020,GO:0009765	PUT3152	0	808	93.24577861	0.717948718	PUT-175a-Picea_glauca-48445	0	933	93.16375199	0.846153846	PUT-175a-Picea_sitchensis-10852	0	921	92.84578696	0.846153846	NA	NA	NA	NA	NA	297	233	590	378	334	362
CL5Contig1	656	276	656	code:101	NA	NA	NA	NA	NA	NA	NA	A9P0P1_PICSI	2.00E-23	110	83.83838384	0.443597561	GO:0006950	PUT1427	0	1094	96.87010955	0.971036585	PUT-175a-Picea_glauca-31239	0	938	93.92446634	0.916158537	PUT-175a-Picea_sitchensis-22659	0	987	94.20970266	0.960365854	NA	NA	NA	NA	NA	85	26	69	44	57	82
CL603Contig1	356	231	356	code:101	NA	AT4G01850.2	4.00E-17	83.2	85.71428571	0.353932584	GO:0005829,GO:0004478,GO:0006556,*	METK1_PICSI	2.00E-19	95.5	100	0.362359551	GO:0005737,GO:0005524,GO:0046872,GO:0004478,GO:0006730	FCL406Contig1	6.00E-89	325	88.60294118	0.761235955	PUT-175a-Picea_glauca-41852	0	673	99.43820225	1	PUT-175a-Picea_sitchensis-2831321	0	685	100	1	NA	NA	NA	NA	NA	85	45	67	36	41	20
CL606Contig1	709	707	345	code:011	Family : DUF1336 (1-106), PF07059.5	AT5G45560.1	6.00E-43	171	82.35294118	0.503526093	GO:0005739	D7U3Q4_VITVI	8.00E-44	177	85	0.507757405	NA	NA	NA	NA	NA	NA	PUT-175a-Picea_glauca-48010	0	733	99.38650307	0.994358251	PUT-175a-Picea_sitchensis-15409	2.00E-177	621	99.69325153	0.459802539	NA	NA	NA	NA	NA	168	49	108	68	60	57
CL607Contig1	692	690	67	code:011	Domain : Sec23_helical (1-53), PF04815.8; Domain : Gelsolin (78-134), PF00626.15	AT4G32640.2	2.00E-60	229	66.66666667	0.897398844	GO:0006886,GO:0030127,GO:0008270,GO:0006888	D5A997_PICSI	6.00E-91	334	99.51923077	0.901734104	GO:0030127,GO:0005515,GO:0006888,GO:0006886	NA	NA	NA	NA	NA	PUT-175a-Picea_glauca-10083	0	1313	99.8552822	0.998554913	PUT-175a-Picea_sitchensis-20219	0	1323	99.8552822	0.998554913	NA	NA	NA	NA	NA	160	56	111	87	94	60
CL608Contig1	721	243	719	code:101	NA	NA	NA	NA	NA	NA	NA	NA	NA	NA	NA	NA	NA	NA	NA	NA	NA	NA	PUT-175a-Picea_glauca-15091	0	1254	98.53372434	0.94590846	NA	NA	NA	NA	NA	NA	NA	NA	NA	NA	155	117	115	121	116	103
CL609Contig1	1323	1321	398	code:011	Family : Ded_cyto (122-299), PF06920.6	AT4G16340.1	5.00E-146	514	88.31168831	0.698412698	GO:0051020,GO:0005085,GO:0005525,GO:0005886	B9RSI5_RICCO	2.00E-151	536	92.20779221	0.698412698	GO:0005525,GO:0051020,GO:0005085	NA	NA	NA	NA	NA	PUT-175a-Picea_glauca-9153	0	2436	99.6099844	0.969009826	NA	NA	NA	NA	NA	NA	NA	NA	NA	NA	347	112	201	170	134	129
CL60Contig1	781	730	263	code:111	Family : Rad60-SLD (1-71), PF11976.1; Domain : ubiquitin (6-74), PF00240.16; Domain : Ribosomal_S27 (101-147), PF01599.12	AT2G47110.2	5.00E-61	231	93.58974359	0.599231754	GO:0003735	B8LKJ2_PICSI	5.00E-64	245	100	0.599231754	GO:0005840,GO:0003735,GO:0006412	PUT1914	0	1054	97.18543046	0.772087068	PUT-175a-Picea_glauca-15436	0	1402	99.53642384	1	PUT-175a-Picea_sitchensis-9596	0	1383	99.40079893	1	NA	NA	NA	NA	NA	757	643	616	737	659	667
CL612Contig1	817	625	245	code:111	NA	AT5G07330.1	2.00E-12	70.1	42.39130435	0.323133415	GO:0005739	A9NTL3_PICSI	2.00E-64	246	97.63779528	0.466340269	NA	PUT2977	2.00E-51	202	100	0.128518972	NA	NA	NA	NA	NA	NA	NA	NA	NA	NA	NA	NA	NA	NA	NA	219	279	157	248	255	159
CL614Contig1	327	327	1	code:001	NA	AT5G03240.3	3.00E-44	173	100	0.80733945	GO:0005773	NA	NA	NA	NA	NA	NA	NA	NA	NA	NA	NA	NA	NA	NA	NA	NA	NA	NA	NA	NA	NA	NA	NA	NA	NA	NA	615	476	534	532	314	259
CL615Contig1	486	3	485	code:001	NA	NA	NA	NA	NA	NA	NA	D7TG16_VITVI	1.00E-22	106	42.40506329	0.975308642	NA	NA	NA	NA	NA	NA	PUT-175a-Picea_glauca-32777	2.00E-49	196	100	0.209876543	NA	NA	NA	NA	NA	NA	NA	NA	NA	NA	61	30	41	20	24	25
CL617Contig1	734	733	2	code:001	Domain : PGM_PMM_III (3-102), PF02880.9; Family : PGM_PMM_IV (155-208), PF00408.13	AT1G23190.1	2.00E-112	402	82.75862069	0.944141689	GO:0046686,GO:0005886,GO:0009507	B9SP64_RICCO	1.00E-114	413	84.84848485	0.944141689	GO:0000287,GO:0004614,GO:0005975	NA	NA	NA	NA	NA	PUT-175a-Picea_glauca-16154	0	1379	99.5923913	1	PUT-175a-Picea_sitchensis-10621	0	1379	99.5923913	1	NA	NA	NA	NA	NA	637	251	432	310	297	225
CL618Contig1	2270	273	1910	code:111	Family : Cpn60_TCP1 (31-535), PF00118.17	AT3G20050.1	0	887	85.32110092	0.720264317	GO:0044267,GO:0006457,GO:0005524,GO:0051082	D7SLU3_VITVI	0	917	88.27838828	0.721585903	GO:0005737,GO:0005524,GO:0051082,GO:0006457	NA	NA	NA	NA	NA	PUT-175a-Picea_glauca-26184	0	2977	99.61685824	0.689867841	PUT-175a-Picea_sitchensis-20630	0	1840	98.89447236	0.436123348	NA	NA	NA	NA	NA	817	452	648	533	541	508
CL619Contig1	1531	1529	657	code:011	NA	NA	NA	NA	NA	NA	NA	D5ABD6_PICSI	3.00E-155	549	90.59561129	0.570215545	NA	NODE_44882_length_43_cov_33.279068	2.00E-16	87.2	97.61904762	0.029392554	PUT-175a-Picea_glauca-21925	0	2763	99.32065217	0.961463096	BT123539	0	1452	99.2720891	0.961463096	NA	NA	NA	NA	NA	1073	305	655	380	345	290
CL61Contig1	588	3	350	code:011	Domain : ubiquitin (1-37), PF00240.16; Family : Rad60-SLD (2-34), PF11976.1; Family : Rad60-SLD (40-110), PF11976.1; Domain : ubiquitin (45-113), PF00240.16	AT4G05050.4	1.00E-60	229	100	0.591836735	GO:0006511,GO:0006464,GO:0005622,*	Q9ZRW9_VICFA	2.00E-59	229	100	0.591836735	GO:0005737	CL482Contig1	2.00E-141	500	91.21813031	0.600340136	PUT-175a-Picea_glauca-5619	0	952	98.83040936	0.87244898	PUT-175a-Picea_sitchensis-4831313	0	935	98.24561404	0.87244898	NA	NA	NA	NA	NA	745	372	484	427	358	311
CL620Contig1	885	248	613	code:111	Family : Ribosomal_S10 (23-119), PF00338.15	AT3G47370.3	5.00E-53	204	83.60655738	0.413559322	GO:0016020,GO:0003723,GO:0005730,GO:0005618,GO:0006412,GO:0003735,GO:0022626	A9NLL7_PICSI	1.00E-63	244	100	0.413559322	GO:0015935,GO:0003723,GO:0003735,GO:0006412	NODE_53179_length_827_cov_112.536880	0	821	89.55453149	0.71299435	PUT-175a-Picea_glauca-6449271	0	1615	98.85057471	0.983050847	PUT-175a-Picea_sitchensis-12574	0	1402	99.33244326	0.846327684	NA	NA	NA	NA	NA	660	464	653	704	707	726
CL622Contig1	751	1	186	code:011	NA	NA	NA	NA	NA	NA	NA	NA	NA	NA	NA	NA	NA	NA	NA	NA	NA	NA	PUT-175a-Picea_glauca-38387	0	1421	99.46737683	1	NA	NA	NA	NA	NA	NA	NA	NA	NA	NA	63	37	28	68	58	51
CL625Contig1	962	2	760	code:011	Family : Aldedh (2-235), PF00171.15	AT3G48170.1	3.00E-120	428	76.28458498	0.788981289	GO:0019285,GO:0008152,GO:0005777,GO:0055114,GO:0016491	A9NV02_PICSI	7.00E-149	527	99.20948617	0.788981289	GO:0016491,GO:0055114	NA	NA	NA	NA	NA	PUT-175a-Picea_glauca-46428	0	1754	98.23597713	1	PUT-175a-Picea_sitchensis-23072	0	1759	98.2895677	1	NA	NA	NA	NA	NA	775	429	516	444	468	432
CL62Contig1	1177	241	864	code:111	NA	AT3G16330.1	3.00E-13	73.6	31.73076923	0.476635514	GO:0003674,GO:0005575,GO:0008150,*	A9P1S6_PICSI	4.00E-120	432	100	0.530161427	NA	CL1277Contig1	1.00E-159	562	87.55186722	0.406117247	PUT-175a-Picea_glauca-26528	0	2011	99.49261993	0.938827528	PUT-175a-Picea_sitchensis-1331314	0	1986	99.35483871	0.938827528	NA	NA	NA	NA	NA	12509	6599	10333	10051	8919	7641
CL630Contig1	778	3	308	code:011	Family : Clat_adaptor_s (2-101), PF01217.13	AT1G47830.1	2.00E-50	196	95	0.385604113	GO:0006810,GO:0008565,GO:0015031	A9NUL0_PICSI	6.00E-53	208	100	0.393316195	GO:0005515,GO:0008565	NA	NA	NA	NA	NA	PUT-175a-Picea_glauca-11457	0	1467	99.35732648	1	PUT-175a-Picea_sitchensis-19706	0	1496	100	1	NA	NA	NA	NA	NA	212	59	108	101	87	61
CL631Contig1	1807	1805	390	code:011	NA	AT3G24190.1	7.00E-91	332	39.68957871	0.692307692	GO:0005524,GO:0004672,GO:0006468,GO:0009507	A9NP98_PICSI	2.00E-145	517	99.28571429	0.464858882	NA	NA	NA	NA	NA	NA	WS02618_B15.1	0	958	99.6031746	0.278915329	PUT-175a-Picea_sitchensis-12990	0	2375	99.52114924	0.693414499	NA	NA	NA	NA	NA	666	196	358	265	193	194
CL632Contig1	674	393	4	code:111	NA	NA	NA	NA	NA	NA	NA	A9NSL8_PICSI	1.00E-19	97.8	91.13924051	0.351632047	NA	PUT2607	3.00E-152	537	93.48441926	0.523738872	PUT-175a-Picea_glauca-22285	0	875	95.28301887	0.786350148	PUT-175a-Picea_sitchensis-23867	0	892	95.8490566	0.786350148	NA	NA	NA	NA	NA	172	122	122	154	186	154
CL634Contig1	707	238	681	code:111	NA	NA	NA	NA	NA	NA	NA	NA	NA	NA	NA	NA	NA	NA	NA	NA	NA	NA	PUT-175a-Picea_glauca-15959	0	844	93.36823735	0.809052334	EF085119	0	750	93.05019305	0.73125884	NA	NA	NA	NA	NA	86	64	96	112	93	82
CL637Contig1	2429	1866	538	code:111	Domain : MBD (130-191), PF01429.12	AT1G15340.1	7.00E-33	139	34.58213256	0.391519144	GO:0005634	C0PRS8_PICSI	4.00E-153	543	99.12790698	0.4248662	GO:0005634,GO:0003677	ABYSS7_1_1216_49_5735	1.00E-18	94.9	100	0.020172911	PUT-175a-Picea_glauca-17765	0	2994	99.74506055	0.645944833	PUT-175a-Picea_sitchensis-10872	0	2955	99.48914432	0.643886373	NA	NA	NA	NA	NA	4118	4857	3646	5264	4808	5595
CL639Contig1	477	198	1	code:101	NA	NA	NA	NA	NA	NA	NA	NA	NA	NA	NA	NA	NA	NA	NA	NA	NA	NA	PUT-175a-Picea_glauca-39530	3.00E-121	435	99.09992202	0.890985325	EF677132	3.00E-134	477	98.26408934	0.949685535	NA	NA	NA	NA	NA	85	36	68	76	90	70
CL63Contig1	715	476	697	code:111	NA	AT3G47470.1	4.00E-19	91.7	97.61904762	0.176223776	GO:0016020,GO:0009535,GO:0009941,GO:0009579,GO:0009507	C0PS08_PICSI	8.00E-20	98.2	100	0.188811189	GO:0009507,GO:0016020,GO:0009765	PUT5349	1.00E-176	617	99.26686217	0.476923077	PUT-175a-Picea_glauca-40378	1.00E-177	623	98.27089337	0.485314685	BT071041	1.00E-179	629	98.55907781	0.485314685	NA	NA	NA	NA	NA	0	3	2	3	2	1
CL640Contig1	714	2	316	code:011	Family : PSI_PSAK (26-105), PF01241.11	AT1G30380.1	8.00E-29	124	77.63157895	0.319327731	GO:0009535,GO:0009579,GO:0015979,GO:0009507	A9NMK3_PICSI	6.00E-41	168	100	0.352941176	GO:0009522,GO:0015979	PUT3090	0	787	96.71772429	0.640056022	NA	NA	NA	NA	NA	EF087502	0	890	96.03024575	0.740896359	NA	NA	NA	NA	NA	173	160	321	148	121	146
CL641Contig1	335	1	153	code:010	NA	NA	NA	NA	NA	NA	NA	NA	NA	NA	NA	NA	NA	NA	NA	NA	NA	NA	PUT-175a-Picea_glauca-5087	6.00E-144	510	97.6744186	0.892537313	EF082086	3.00E-115	414	95.81749049	0.779104478	NA	NA	NA	NA	NA	16	23	12	22	22	22
CL644Contig1	289	113	250	code:111	NA	NA	NA	NA	NA	NA	NA	NA	NA	NA	NA	NA	NA	NA	NA	NA	NA	NA	PUT-175a-Picea_glauca-48161	5.00E-126	450	97.65625	0.878892734	NA	NA	NA	NA	NA	NA	NA	NA	NA	NA	32	11	26	10	9	12
CL646Contig1	279	279	118	code:010	NA	NA	NA	NA	NA	NA	NA	NA	NA	NA	NA	NA	NA	NA	NA	NA	NA	NA	GQ02821_M22.1	2.00E-150	531	99.64157706	1	PUT-175a-Picea_sitchensis-6461	4.00E-150	529	99.64028777	0.996415771	NA	NA	NA	NA	NA	126	34	66	54	52	21
CL648Contig1	812	2	538	code:011	NA	AT5G19010.1	2.00E-45	179	52.94117647	0.616995074	GO:0005886,GO:0005773	A9NV27_PICSI	1.00E-132	365	99.72067039	0.89408867	GO:0005524,GO:0004707,GO:0006468	FCL1313Contig1	2.00E-117	421	79.45425361	0.742610837	PUT-175a-Picea_glauca-4549268	0	1529	99.63144963	1	EF085181	0	1523	99.50859951	1	NA	NA	NA	NA	NA	233	56	162	102	96	82
CL653Contig1	959	958	446	code:011	Domain : zf-C3HC4 (116-156), PF00097.18	AT4G11680.1	2.00E-51	199	62.65060241	0.519290928	GO:0005774,GO:0008270	B8LR81_PICSI	3.00E-88	326	99.41520468	0.534932221	GO:0005515,GO:0008270	NA	NA	NA	NA	NA	PUT-175a-Picea_glauca-48146	0	1296	99	0.726798749	PUT-175a-Picea_sitchensis-24983	0	1833	99.79144943	1	NA	NA	NA	NA	NA	233	63	157	89	120	105
CL654Contig1	372	371	3	code:001	NA	AT4G29460.1	2.00E-28	120	67.14285714	0.564516129	GO:0012505,GO:0016042,GO:0006644,GO:0004623	D5AD38_PICSI	4.00E-53	207	96.55172414	0.935483871	GO:0004623,GO:0016042,GO:0006644	NA	NA	NA	NA	NA	PUT-175a-Picea_glauca-38523	0	698	99.19354839	1	PUT-175a-Picea_sitchensis-8892	0	681	98.38709677	1	NA	NA	NA	NA	NA	48	22	33	27	35	24
CL657Contig1	529	2	301	code:011	NA	NA	NA	NA	NA	NA	NA	A9NKB7_PICSI	1.00E-53	209	98	0.56710775	NA	NODE_54798_length_66_cov_22.712122	2.00E-16	85.3	86.48648649	0.139886578	PUT-175a-Picea_glauca-15071	0	958	99.02534113	0.969754253	PUT-175a-Picea_sitchensis-13692	0	813	98.02197802	0.860113422	NA	NA	NA	NA	NA	221	108	183	158	116	114
CL658Contig1	1111	675	430	code:111	NA	NA	NA	NA	NA	NA	NA	A9NYA4_PICSI	2.00E-36	154	96.15384615	0.210621062	NA	NODE_15439_length_87_cov_66.977013	2.00E-40	166	98.87640449	0.080108011	PUT-175a-Picea_glauca-22287	0	1315	99.14529915	0.631863186	EF086345	0	1342	98.10810811	0.666066607	NA	NA	NA	NA	NA	151	89	138	122	112	128
CL65Contig1	1124	1051	413	code:111	Domain : EMP24_GP25L (33-205), PF01105.17	AT3G07680.1	2.00E-83	306	69.8019802	0.539145907	GO:0006810	A9P981_POPTR	2.00E-85	317	73.89162562	0.541814947	GO:0016021,GO:0006810	PUT7116	8.00E-84	310	99.40828402	0.149466192	PUT-175a-Picea_glauca-9094	0	1890	99.59798995	0.885231317	PUT-175a-Picea_sitchensis-9060	0	1744	99.24568966	0.825622776	NA	NA	NA	NA	NA	556	359	433	443	482	461
CL661Contig1	649	551	198	code:111	Family : Tryp_alpha_amyl (30-105), PF00234.15	AT5G59320.1	3.00E-15	79	52.12765957	0.429892142	GO:0008289,GO:0048046	A9NP97_PICSI	1.00E-42	174	98.30508475	0.545454545	GO:0008289,GO:0006869	NODE_15290_length_330_cov_96.575760	2.00E-141	500	98.21428571	0.429892142	PUT-175a-Picea_glauca-889	0	852	98.10126582	0.728813559	EF083107	0	852	98.10126582	0.728813559	NA	NA	NA	NA	NA	137	266	144	253	264	263
CL662Contig1	380	379	194	code:010	NA	NA	NA	NA	NA	NA	NA	D5ABM1_PICSI	4.00E-29	127	100	0.489473684	GO:0016020	NA	NA	NA	NA	NA	PUT-175a-Picea_glauca-41776	1.00E-141	502	90.07633588	0.994736842	NA	NA	NA	NA	NA	NA	NA	NA	NA	NA	23	37	27	40	53	33
CL663Contig1	574	573	151	code:011	Family : DUF946 (26-94), PF06101.4	NA	NA	NA	NA	NA	NA	NA	NA	NA	NA	NA	NA	PUT8434	1.00E-10	66.1	97.22222222	0.06271777	PUT-175a-Picea_glauca-10149267	0	931	98.81656805	0.883275261	PUT-175a-Picea_sitchensis-8337	2.00E-110	398	98.28030638	0.479094077	NA	NA	NA	NA	NA	98	17	52	35	41	19
CL666Contig1	984	846	403	code:111	NA	NA	NA	NA	NA	NA	NA	A9NTX4_PICSI	3.00E-74	279	98.64864865	0.451219512	NA	NODE_65276_length_56_cov_14.892858	6.00E-33	141	96.55172414	0.088414634	PUT-175a-Picea_glauca-42951	0	1454	98.02224969	0.822154472	EF084774	0	1404	97.27047146	0.81504065	NA	NA	NA	NA	NA	153	159	88	128	90	101
CL668Contig1	1085	1085	303	code:011	Family : Tmemb_14 (159-252), PF03647.6	AT3G43520.1	1.00E-13	74.3	66.07142857	0.309677419	GO:0009941,GO:0009507	B8LPI2_PICSI	9.00E-82	305	95.12195122	0.680184332	GO:0016020	NODE_13974_length_38_cov_47.026318	2.00E-26	119	97.05882353	0.062672811	PUT-175a-Picea_glauca-797	0	1786	98.81305638	0.991705069	PUT-175a-Picea_sitchensis-4556	0	1911	99.65686275	1	NA	NA	NA	NA	NA	603	563	533	594	590	644
CL66Contig1	1188	145	1011	code:111	Family : Chloroa_b-bind (79-257), PF00504.14	AT1G61520.3	3.00E-102	369	73.42657343	0.71969697	GO:0009765	A9NZR0_PICSI	2.00E-149	529	99.65397924	0.72979798	GO:0009507,GO:0016020,GO:0009765	PUT2517	0	785	93.49112426	0.426767677	PUT-175a-Picea_glauca-1829	0	2167	98.97260274	0.97979798	PUT-175a-Picea_sitchensis-23737	0	2204	99.56933678	0.977272727	NA	NA	NA	NA	NA	7544	3203	8231	4362	3449	3127
CL672Contig1	491	274	489	code:101	NA	NA	NA	NA	NA	NA	NA	NA	NA	NA	NA	NA	NA	NA	NA	NA	NA	NA	PUT-175a-Picea_glauca-26256	0	929	99.59100204	0.99592668	PUT-175a-Picea_sitchensis-29278	1.00E-166	585	87.84313725	0.979633401	NA	NA	NA	NA	NA	171	59	84	78	62	37
CL675Contig1	437	336	145	code:111	NA	NA	NA	NA	NA	NA	NA	NA	NA	NA	NA	NA	NA	NA	NA	NA	NA	NA	NA	NA	NA	NA	NA	NA	NA	NA	NA	NA	NA	NA	NA	NA	NA	98	29	55	46	52	56
CL677Contig1	768	3	404	code:011	Domain : SLIDE (1-70), PF09111.3	AT5G18620.2	1.00E-49	193	73.13432836	0.5234375	GO:0031491,GO:0003677,GO:0006338,GO:0005524,GO:0043044,GO:0016818,GO:0004386,GO:0003676	D5ACE0_PICSI	8.00E-72	271	99.25373134	0.5234375	GO:0005634,GO:0005524,GO:0016818,GO:0003676,GO:0006338	NA	NA	NA	NA	NA	PUT-175a-Picea_glauca-22420	0	673	99.5821727	0.583333333	PUT-175a-Picea_sitchensis-15518	0	802	99.86072423	1	NA	NA	NA	NA	NA	318	132	196	173	125	133
CL67Contig1	947	3	599	code:011	Family : ARD (17-170), PF03079.7; Domain : AraC_binding (97-153), PF02311.12; Domain : Cupin_2 (99-152), PF07883.4	AT4G14710.5	2.00E-77	286	70.32967033	0.57655755	GO:0019509,GO:0055114	A9NPM8_PICSI	1.00E-107	390	96.21621622	0.586061246	GO:0051213,GO:0046872,GO:0019509,GO:0055114	PUT2957	0	1046	95.96122779	0.653643083	GQ02906_H24.1	0	1734	98.73417722	1	PUT-175a-Picea_sitchensis-3837	0	1667	97.88806758	0.998944034	NA	NA	NA	NA	NA	95	113	108	96	115	103
CL686Contig1	1712	269	1198	code:111	Family : Mov34 (13-124), PF01398.14	AT5G05780.1	4.00E-144	508	89.63210702	0.523948598	GO:0003674,GO:0000502,GO:0006511,GO:0008541,GO:0009965,*	A9NKL6_PICSI	5.00E-162	572	100	0.534462617	NA	ABYSS7_1_358_49_8960	9.00E-19	94.9	100	0.028621495	PUT-175a-Picea_glauca-12586	0	2984	99.49238579	0.920560748	PUT-175a-Picea_sitchensis-20860	0	3142	99.45815774	0.97021028	NA	NA	NA	NA	NA	1546	1301	1366	1679	1627	1473
CL688Contig1	681	3	452	code:011	Family : SOR_SNZ (1-69), PF01680.10; Family : ThiG (58-113), PF05690.7	AT5G01410.1	1.00E-54	209	87.33333333	0.660792952	GO:0008615,GO:0046982,GO:0006950,GO:0015994,GO:0012505,GO:0042819,GO:0005829,GO:0009646,GO:0009651,GO:0005886,GO:0010335,GO:0006520,GO:0042538,GO:0042803,GO:0010224,GO:0006979,GO:0006982,*	D5A8T3_PICSI	7.00E-63	241	100	0.660792952	GO:0003824,GO:0042823	FCL2977Contig1	0	744	88.24476651	0.894273128	PUT-175a-Picea_glauca-32255	0	1294	99.70544919	0.997063142	PUT-175a-Picea_sitchensis-8242	0	1292	99.70501475	0.995594714	NA	NA	NA	NA	NA	343	133	253	203	164	202
CL689Contig1	1266	691	155	code:111	NA	NA	NA	NA	NA	NA	NA	NA	NA	NA	NA	NA	NA	CL88Contig1	4.00E-35	148	76.14379085	0.240916272	PUT-175a-Picea_glauca-20313	0	1019	99.44341373	0.425750395	PUT-175a-Picea_sitchensis-19370	0	973	99.41747573	0.406793049	gi|237598368|ref|NC_011156.3|	7.00E-37	150	75.73770492	0.240916272	940	841	1229	1061	1042	1152
CL691Contig1	492	104	490	code:101	NA	NA	NA	NA	NA	NA	NA	Q84KL3_PINTA	6.00E-47	187	71.31782946	0.786585366	GO:0016829,GO:0000287	FCL2926Contig1	2.00E-20	98.7	89.33333333	0.152439024	PUT-175a-Picea_glauca-11210	2.00E-20	100	89.47368421	0.154471545	BT071364	9.00E-21	100	88.60759494	0.160569106	NA	NA	NA	NA	NA	112	49	94	35	62	67
CL692Contig1	909	2	682	code:011	Family : Band_7 (19-148), PF01145.18	AT4G28510.1	9.00E-92	333	86.56716418	0.663366337	GO:0005774,GO:0005739	A9NT13_PICSI	7.00E-106	384	99.51219512	0.676567657	GO:0016020	FCL5426Contig1	0	731	92.78350515	0.533553355	PUT-175a-Picea_glauca-33103	0	1638	99.20273349	0.96479648	EF084456	0	1656	99.54441913	0.96479648	NA	NA	NA	NA	NA	396	170	255	184	204	164
CL693Contig1	429	190	429	code:101	Domain : PH (22-79), PF00169.22	AT5G05710.1	2.00E-30	128	67.81609195	0.559440559	GO:0003674,*	C0PTQ6_PICSI	9.00E-45	179	100	0.559440559	NA	NODE_15561_length_108_cov_183.796295	2.00E-37	154	99.39759036	0.34032634	PUT-175a-Picea_glauca-21010	0	819	99.76689977	1	PUT-175a-Picea_sitchensis-30730	0	802	99.06759907	1	NA	NA	NA	NA	NA	836	515	951	735	640	545
CL694Contig1	427	2	145	code:010	NA	NA	NA	NA	NA	NA	NA	NA	NA	NA	NA	NA	NA	CL1Contig1	3.00E-169	592	99.36305732	0.735362998	PUT-175a-Picea_glauca-31281	2.00E-177	621	92.0993228	1	NA	NA	NA	NA	NA	NA	NA	NA	NA	NA	2439	1534	2407	1947	1453	1509
CL695Contig1	750	140	484	code:111	NA	NA	NA	NA	NA	NA	NA	NA	NA	NA	NA	NA	NA	CL164Contig1	0	662	92.96703297	0.604	PUT-175a-Picea_glauca-34572	1.00E-63	244	94.15584416	0.205333333	EF086885	0	640	92.10526316	0.605333333	NA	NA	NA	NA	NA	23	17	30	19	18	17
CL696Contig1	686	3	587	code:011	Domain : Glyco_hydro_16 (16-195), PF00722.14	AT5G57550.1	8.00E-74	273	65.12820513	0.852769679	GO:0012505,GO:0048046,GO:0005618	NA	NA	NA	NA	NA	NA	FCL94Contig4	8.00E-149	525	90.79283887	0.567055394	PUT-175a-Picea_glauca-47676	0	1146	97.57207891	0.957725948	EF082178	0	1140	97.42033384	0.957725948	NA	NA	NA	NA	NA	185	64	116	262	216	167
CL697Contig1	1641	1435	662	code:111	Domain : 14-3-3 (6-240), PF00244.13	AT1G26480.1	8.00E-117	417	81.3229572	0.469835466	GO:0045309,*	A9NUG8_PICSI	1.00E-143	511	100	0.47166362	GO:0019904	PUT6586	1.00E-105	383	96.3963964	0.135283364	PUT-175a-Picea_glauca-14149264	0	3101	99.51278928	1	PUT-175a-Picea_sitchensis-8601	0	2855	99.33993399	0.92321755	NA	NA	NA	NA	NA	1715	1125	1236	1250	1333	1244
CL698Contig1	775	3	428	code:011	NA	AT1G23740.1	2.00E-14	76.6	40	0.425806452	GO:0048046,GO:0008270,GO:0009941,GO:0009579,GO:0016491,GO:0009570,GO:0009507	B8LMU9_PICSI	1.00E-51	204	93.63636364	0.425806452	GO:0016491,GO:0008270,GO:0055114	FCL3724Contig1	5.00E-125	446	91.875	0.411612903	NA	NA	NA	NA	NA	EF677128	0	1138	95.79100145	0.87483871	NA	NA	NA	NA	NA	633	298	568	319	308	266
CL699Contig1	237	236	12	code:011	NA	AT1G31330.1	3.00E-12	67	58.49056604	0.670886076	GO:0016020,GO:0009535,GO:0009941,GO:0009579,GO:0015979,GO:0009507	A9NWN3_PICSI	1.00E-27	122	95.08196721	0.772151899	GO:0009538,GO:0015979	ABYSS5_1_424_51_6073	8.00E-21	98.7	100	0.215189873	PUT-175a-Picea_glauca-14697	4.00E-126	450	99.57805907	1	EF087687	6.00E-123	439	98.73417722	1	NA	NA	NA	NA	NA	2050	897	2132	1121	828	824
CL702Contig1	527	451	323	code:111	NA	NA	NA	NA	NA	NA	NA	NA	NA	NA	NA	NA	NA	NA	NA	NA	NA	NA	PUT-175a-Picea_glauca-19576	0	946	99.7005988	1	PUT-175a-Picea_sitchensis-30449	2.00E-80	298	99.36708861	0.299810247	NA	NA	NA	NA	NA	144	53	78	63	68	43
CL703Contig1	254	187	2	code:101	NA	AT1G79750.1	1.00E-12	68.2	73.91304348	0.543307087	GO:0051289,GO:0009845,GO:0016652,GO:0042803,GO:0050897,GO:0006108,GO:0004473,GO:0004470,GO:0008270,GO:0006633,GO:0009793,GO:0009507,*	B8LRQ8_PICSI	4.00E-15	80.9	84.7826087	0.543307087	GO:0004470,GO:0046872,GO:0051287,GO:0016616,GO:0006108,GO:0055114	NA	NA	NA	NA	NA	PUT-175a-Picea_glauca-45117	2.00E-131	467	99.21259843	1	PUT-175a-Picea_sitchensis-31149	1.00E-131	467	99.21259843	1	NA	NA	NA	NA	NA	28	11	18	18	16	9
CL704Contig1	433	73	177	code:111	NA	NA	NA	NA	NA	NA	NA	NA	NA	NA	NA	NA	NA	NA	NA	NA	NA	NA	PUT-175a-Picea_glauca-39776	0	817	99.53596288	0.995381062	PUT-175a-Picea_sitchensis-12159	0	806	99.52941176	0.981524249	NA	NA	NA	NA	NA	326	103	177	114	118	91
CL706Contig1	1673	1599	559	code:111	Domain : polyprenyl_synt (39-307), PF00348.10	AT4G17190.1	3.00E-145	512	69.29824561	0.613269576	GO:0005575,GO:0004337,GO:0045337,GO:0004161,*	B1A9K8_PICAB	0	702	99.71181556	0.622235505	GO:0016740,GO:0008299	NA	NA	NA	NA	NA	PUT-175a-Picea_glauca-43691	0	2811	98.69451697	0.913329348	PUT-175a-Picea_sitchensis-4577	0	3096	98.86702445	1	NA	NA	NA	NA	NA	590	236	367	332	340	318
CL708Contig1	253	252	163	code:011	NA	NA	NA	NA	NA	NA	NA	NA	NA	NA	NA	NA	NA	NA	NA	NA	NA	NA	PUT-175a-Picea_glauca-27852	8.00E-80	296	97.8500172	0.849802372	NA	NA	NA	NA	NA	NA	NA	NA	NA	NA	12	3	9	7	4	10
CL70Contig1	2386	1	1770	code:011	Domain : Transketolase_N (1-262), PF00456.14; Domain : Transket_pyr (280-451), PF02779.17; Domain : Transketolase_C (473-581), PF02780.13	AT3G60750.1	0	988	81.05802048	0.736797988	GO:0046686,GO:0009651,GO:0009941,GO:0003824,GO:0004802,GO:0009570,GO:0009507	C0PQ72_PICSI	0	1192	99.83050847	0.741827326	GO:0004802	FCL229Contig2	9.00E-86	317	100	0.069153395	PUT-175a-Picea_glauca-4790	0	3576	99.47229551	0.794216262	BT070449	0	3692	99.53893443	0.818105616	NA	NA	NA	NA	NA	5624	1685	4960	2182	1921	1629
CL712Contig1	579	391	579	code:101	NA	NA	NA	NA	NA	NA	NA	NA	NA	NA	NA	NA	NA	NA	NA	NA	NA	NA	PUT-175a-Picea_glauca-26347	0	1096	99.48186528	1	PUT-175a-Picea_sitchensis-5170	0	1077	99.47275923	0.982728843	NA	NA	NA	NA	NA	229	54	168	112	106	72
CL715Contig1	745	323	490	code:111	NA	NA	NA	NA	NA	NA	NA	NA	NA	NA	NA	NA	NA	NODE_37042_length_477_cov_32.979034	2.00E-124	444	91.34615385	0.418791946	PUT-175a-Picea_glauca-48049	0	1127	95.82089552	0.899328859	PUT-175a-Picea_sitchensis-11983	0	977	95.10603589	0.818791946	NA	NA	NA	NA	NA	97	47	73	44	64	46
CL716Contig1	284	3	284	code:001	Domain : AIRC (29-94), PF00731.13	AT2G37690.1	2.00E-14	74.3	69.23076923	0.549295775	GO:0005524,GO:0003824,GO:0004638,GO:0009507	A9SXY2_PHYPA	2.00E-17	88.6	78.84615385	0.549295775	GO:0005524,GO:0004638,GO:0006189	NODE_12320_length_942_cov_51.825901	1.00E-34	144	100	0.264084507	PUT-175a-Picea_glauca-4358	8.00E-106	383	98.55769231	0.732394366	PUT-175a-Picea_sitchensis-18376	1.00E-32	139	98.66666667	0.264084507	NA	NA	NA	NA	NA	42	9	36	30	26	9
CL718Contig1	646	2	265	code:010	NA	AT1G25510.1	1.00E-26	116	63.75	0.371517028	GO:0012505,GO:0006508	A9NUE4_PICSI	2.00E-35	149	84.44444444	0.417956656	GO:0004190,GO:0006508	CL758Contig1	3.00E-118	423	97.95918367	0.379256966	PUT-175a-Picea_glauca-35530	0	1025	98.26989619	0.893188854	PUT-175a-Picea_sitchensis-1531313	0	1025	98.43478261	0.888544892	NA	NA	NA	NA	NA	529	235	362	361	375	340
CL719Contig1	231	137	229	code:101	NA	NA	NA	NA	NA	NA	NA	NA	NA	NA	NA	NA	NA	NA	NA	NA	NA	NA	NA	NA	NA	NA	NA	NA	NA	NA	NA	NA	NA	NA	NA	NA	NA	5	3	5	3	4	5
CL71Contig1	744	435	109	code:111	NA	AT1G66240.1	2.00E-28	122	65.26315789	0.383064516	GO:0012505,GO:0046872,GO:0030001	A9NJS2_PICSI	5.00E-36	152	100	0.302419355	GO:0046872,GO:0030001	PUT5072	1.00E-107	389	95.16129032	0.331989247	PUT-175a-Picea_glauca-31035	0	1154	99.94472084	0.810483871	PUT-175a-Picea_sitchensis-23769	0	1148	99.94444444	0.806451613	NA	NA	NA	NA	NA	2022	1216	1637	1521	1304	1357
CL720Contig1	594	252	593	code:101	NA	NA	NA	NA	NA	NA	NA	NA	NA	NA	NA	NA	NA	FCL2631Contig1	2.00E-31	135	82.60869565	0.348484848	PUT-175a-Picea_glauca-43428	8.00E-90	331	96.26398947	0.575757576	PUT-175a-Picea_sitchensis-26742	2.00E-89	329	93.5483871	0.417508418	NA	NA	NA	NA	NA	66	39	44	20	21	8
CL722Contig1	943	801	214	code:111	NA	AT5G03890.1	4.00E-18	89	34.89583333	0.610816543	GO:0006499	A9NQ78_PICSI	1.00E-120	434	96.86098655	0.709437964	NA	NA	NA	NA	NA	NA	GQ03228_L01.1	0	1646	97.24576271	1	PUT-175a-Picea_sitchensis-17843	0	1667	97.45762712	1	NA	NA	NA	NA	NA	135	39	55	78	82	85
CL723Contig1	258	1	198	code:011	NA	NA	NA	NA	NA	NA	NA	NA	NA	NA	NA	NA	NA	NA	NA	NA	NA	NA	PUT-175a-Picea_glauca-30780	3.00E-138	490	99.6124031	1	PUT-175a-Picea_sitchensis-3174	9.00E-67	252	100	0.507751938	NA	NA	NA	NA	NA	48	17	40	38	36	40
CL724Contig1	506	186	464	code:111	NA	NA	NA	NA	NA	NA	NA	NA	NA	NA	NA	NA	NA	PUT8085	2.00E-08	58.4	100	0.059288538	PUT-175a-Picea_glauca-37341	0	758	98.42696629	0.869565217	PUT-175a-Picea_sitchensis-5072	0	754	98.62068966	0.851778656	NA	NA	NA	NA	NA	61	9	50	25	36	27
CL725Contig1	1151	1149	481	code:011	Domain : AvrRpt-cleavage (137-172), PF05627.4	NA	NA	NA	NA	NA	NA	A9P0B8_PICSI	6.00E-111	402	99.55156951	0.58123371	NA	NA	NA	NA	NA	NA	PUT-175a-Picea_glauca-3565	0	1402	99.59294437	0.640312772	EF087074	0	1402	99.59294437	0.640312772	NA	NA	NA	NA	NA	140	81	87	90	90	83
CL726Contig1	1714	116	1246	code:111	Family : Actin (5-377), PF00022.12	AT5G09810.1	0	743	97.34748011	0.659859977	GO:0005730,GO:0005618,GO:0005886	Q9SPI7_PICRU	0	756	100	0.659859977	GO:0005737,GO:0005856,GO:0005524,GO:0005515	FCL3746Contig1	0	1288	86.24014023	0.665694282	PUT-175a-Picea_glauca-14249268	0	3263	99.82415006	0.995332555	PUT-175a-Picea_sitchensis-18105	0	3126	99.75654291	0.957992999	NA	NA	NA	NA	NA	9672	4398	6493	5328	5394	4981
CL730Contig1	1062	984	304	code:111	Domain : rRNA_processing (141-224), PF08524.4	NA	NA	NA	NA	NA	NA	A9RRV9_PHYPA	3.00E-18	94	41.12554113	0.610169492	NA	NA	NA	NA	NA	NA	PUT-175a-Picea_glauca-32042	0	1956	98.58757062	1	PUT-175a-Picea_sitchensis-3604	0	837	98.88888889	0.423728814	NA	NA	NA	NA	NA	232	114	187	143	166	120
CL735Contig1	662	492	337	code:111	NA	NA	NA	NA	NA	NA	NA	NA	NA	NA	NA	NA	NA	PUT1220	1.00E-59	229	97.2027972	0.287009063	PUT-175a-Picea_glauca-33783	5.00E-66	252	97.2027972	0.216012085	PUT-175a-Picea_sitchensis-6582	7.00E-85	314	93.98488863	0.463746224	NA	NA	NA	NA	NA	1567	771	1100	951	974	925
CL736Contig1	1447	1446	667	code:011	Repeat : WD40 (7-44), PF00400.25; Repeat : WD40 (52-88), PF00400.25; Repeat : WD40 (106-139), PF00400.25; Repeat : WD40 (163-193), PF00400.25; Repeat : WD40 (215-249), PF00400.25	NA	NA	NA	NA	NA	NA	A9NWX1_PICSI	5.00E-153	542	100	0.619903248	NA	NA	NA	NA	NA	NA	PUT-175a-Picea_glauca-15384	0	2142	99.79183855	0.98064962	EF085836	0	2127	99.49431174	0.98064962	NA	NA	NA	NA	NA	237	147	238	163	186	205
CL739Contig1	700	53	487	code:111	Family : Ribosomal_L18e (20-143), PF00828.12	AT1G70600.1	7.00E-72	266	86.98630137	0.621428571	GO:0016020,GO:0006412,GO:0003735,GO:0022626	A9NWY0_PICSI	1.00E-81	303	99.31034483	0.621428571	GO:0005840,GO:0003735,GO:0006412	FCL189Contig2	5.00E-172	602	89.64757709	0.648571429	GQ03006_M09.1	0	1252	99.39668175	0.947142857	PUT-175a-Picea_sitchensis-16237	0	1246	99.39393939	0.942857143	NA	NA	NA	NA	NA	1704	7214	2737	6419	6064	10045
CL73Contig1	1687	66	1415	code:111	Domain : Tubulin (3-225), PF00091.18; Domain : Tubulin_C (263-393), PF03953.10	AT1G50010.1	0	829	98.14814815	0.768227623	GO:0016020,GO:0005618,GO:0009651	C0PQU1_PICSI	0	841	100	0.768227623	GO:0005874,GO:0005525,GO:0003924,GO:0005198,GO:0007018,GO:0051258	PUT4921	0	1298	97.59679573	0.442797866	PUT-175a-Picea_glauca-31792	0	3163	99.17012448	1	BT071377	0	3157	99.11084766	1	NA	NA	NA	NA	NA	2927	2041	2264	2214	2145	2090
CL740Contig1	460	227	394	code:111	NA	NA	NA	NA	NA	NA	NA	NA	NA	NA	NA	NA	NA	FCL1250Contig1	1.00E-43	175	96.875	0.352173913	NA	NA	NA	NA	NA	NA	NA	NA	NA	NA	NA	NA	NA	NA	NA	204	51	180	190	233	150
CL742Contig1	1361	423	803	code:111	Domain : UQ_con (9-110), PF00179.19	NA	NA	NA	NA	NA	NA	NA	NA	NA	NA	NA	NA	FCL6604Contig1	0	673	90.81632653	0.36002939	PUT-175a-Picea_glauca-37962	0	2463	99.09228442	0.9713446	PUT-175a-Picea_sitchensis-28509	0	2002	99.07063197	0.790595151	NA	NA	NA	NA	NA	673	444	559	521	539	448
CL744Contig1	1781	265	1779	code:101	Domain : zf-C3HC4 (81-124), PF00097.18; Family : VWA_CoxE (337-457), PF05762.7; Domain : VWA (343-461), PF00092.21	AT5G60710.1	8.00E-89	325	41.9921875	0.850645705	GO:0006499,GO:0008270,GO:0005886	B9SVA9_RICCO	5.00E-101	369	44.31372549	0.852330152	GO:0005515,GO:0008270	NA	NA	NA	NA	NA	PUT-175a-Picea_glauca-18883	0	1942	98.85277247	0.5873105	PUT-175a-Picea_sitchensis-7973	0	1285	99.41176471	0.381807973	NA	NA	NA	NA	NA	585	348	400	410	317	249
CL746Contig1	689	688	422	code:011	NA	NA	NA	NA	NA	NA	NA	NA	NA	NA	NA	NA	NA	NA	NA	NA	NA	NA	PUT-175a-Picea_glauca-37267	0	1167	98.74213836	0.923076923	PUT-175a-Picea_sitchensis-3378	0	1152	98.42271293	0.920174165	NA	NA	NA	NA	NA	137	44	76	32	69	46
CL747Contig1	693	454	239	code:111	NA	AT4G11910.1	2.00E-50	195	76.42276423	0.532467532	GO:0009507	A9NNY3_PICSI	4.00E-107	388	97.95918367	0.848484848	NA	NA	NA	NA	NA	NA	PUT-175a-Picea_glauca-15329	0	1229	97.95918367	0.98989899	PUT-175a-Picea_sitchensis-9734	0	1211	97.52186589	0.98989899	NA	NA	NA	NA	NA	111	56	103	92	85	63
CL748Contig1	1416	222	869	code:111	Family : Epimerase (1-144), PF01370.14; Domain : RmlD_sub_bind (2-210), PF04321.10	NA	NA	NA	NA	NA	NA	A9NUL8_PICSI	2.00E-160	499	98.0274927	0.613700565	GO:0003824,GO:0050662,GO:0044237	NA	NA	NA	NA	NA	PUT-175a-Picea_glauca-48491	0	2657	99.2942837	1	PUT-175a-Picea_sitchensis-16760	0	2375	98.54070661	0.918785311	NA	NA	NA	NA	NA	385	176	281	214	216	193
CL749Contig1	872	307	107	code:111	NA	NA	NA	NA	NA	NA	NA	NA	NA	NA	NA	NA	NA	NA	NA	NA	NA	NA	PUT-175a-Picea_glauca-13549262	0	1506	98.21002387	0.961009174	PUT-175a-Picea_sitchensis-431	0	1277	96.3060686	0.869266055	NA	NA	NA	NA	NA	443	276	385	355	327	332
CL74Contig1	531	529	221	code:011	Family : Ribosomal_L37e (10-63), PF01907.12	AT3G16080.1	5.00E-39	157	87.65432099	0.457627119	GO:0006412,GO:0003735	A9NJS5_PICSI	1.00E-43	176	100	0.457627119	GO:0005840,GO:0046872,GO:0019843,GO:0003735,GO:0006412	NODE_11277_length_524_cov_438.996185	0	956	99.8	0.941619586	PUT-175a-Picea_glauca-31122	0	1004	99.43502825	1	PUT-175a-Picea_sitchensis-6728	0	987	98.8700565	1	NA	NA	NA	NA	NA	833	4029	1252	3122	2755	4536
CL756Contig1	845	845	48	code:011	Domain : AP2 (16-64), PF00847.13	AT3G14230.3	3.00E-18	89.4	50.35460993	0.486390533	GO:0010468,GO:0003677,GO:0005634,GO:0006355,GO:0003700,GO:0001666,*	A9NWS1_PICSI	1.00E-123	443	93.35793358	0.962130178	GO:0005634,GO:0003677,GO:0003700,GO:0006355	ABYSS3_1_2017_109_13800	8.00E-54	210	100	0.128994083	PUT-175a-Picea_glauca-28893	0	1463	99.11054638	0.930177515	EF085786	0	1458	98.98348158	0.930177515	NA	NA	NA	NA	NA	1370	1301	1077	989	1004	984
CL757Contig1	974	186	743	code:111	Family : DDA1 (21-78), PF10172.2; Family : SAP (141-169), PF02037.20	AT5G63460.2	7.00E-32	134	54.36241611	0.458932238	GO:0003676	A9NKA8_PICSI	3.00E-72	273	98.72611465	0.483572895	GO:0003676	NA	NA	NA	NA	NA	PUT-175a-Picea_glauca-9673	0	1634	97.62419006	0.949691992	PUT-175a-Picea_sitchensis-2419	0	1650	97.61904762	0.948665298	NA	NA	NA	NA	NA	249	139	219	172	189	144
CL758Contig1	1969	512	1966	code:111	Family : Asp (144-481), PF00026.16	AT1G25510.1	4.00E-130	462	58.31381733	0.650584053	GO:0012505,GO:0006508	A9NUE4_PICSI	0	857	99.57081545	0.710005079	GO:0004190,GO:0006508	PUT6165	0	971	94.44444444	0.310817674	PUT-175a-Picea_glauca-35530	0	3390	98.84994524	0.927374302	PUT-175a-Picea_sitchensis-1531313	0	3424	98.96626768	0.933468766	NA	NA	NA	NA	NA	2235	1803	2462	1964	1974	1917
CL75Contig1	820	751	350	code:111	Family : Ribosomal_L14e (45-119), PF01929.10	AT4G27090.1	1.00E-54	210	80.15267176	0.479268293	GO:0005774,GO:0005730,GO:0006412,GO:0003735,GO:0022626,GO:0005773,GO:0009507	A9NRJ9_PICSI	5.00E-69	261	100	0.490243902	GO:0005840,GO:0003735,GO:0006412	PUT3608	0	983	95.7337884	0.714634146	PUT-175a-Picea_glauca-19015	0	1490	99.12060302	0.970731707	EF083927	0	1502	99.3718593	0.970731707	NA	NA	NA	NA	NA	874	471	409	428	533	510
CL760Contig1	905	363	1	code:101	NA	AT5G62740.1	1.00E-20	97.4	70	0.198895028	GO:0005774,GO:0016020,GO:0006499,GO:0005886,GO:0005773	B8LN88_PICSI	1.00E-28	128	98.33333333	0.198895028	NA	NODE_29276_length_229_cov_16.951965	2.00E-77	289	86.04651163	0.285082873	PUT-175a-Picea_glauca-8248	0	787	97.30337079	0.491712707	EF677284	8.00E-137	487	99.609375	0.282872928	NA	NA	NA	NA	NA	334	472	412	1024	613	713
CL766Contig1	1285	108	857	code:111	Domain : Proteasome_A_N (5-27), PF10584.2; Domain : Proteasome (30-213), PF00227.19	AT3G22110.1	2.00E-109	392	78.8	0.583657588	GO:0046686,GO:0022626,GO:0005773	A9NKR6_PICSI	1.00E-130	467	99.2	0.583657588	GO:0005737,GO:0005634,GO:0019773,GO:0004298,GO:0006511	ABYSS6_2_77_51_7111	4.00E-20	98.7	100	0.039688716	PUT-175a-Picea_glauca-29818	0	2363	98.6770428	0.994552529	PUT-175a-Picea_sitchensis-8142	0	2377	98.91304348	0.99688716	NA	NA	NA	NA	NA	1354	1027	1053	1142	1100	1119
CL767Contig1	686	87	686	code:101	Domain : Gp_dh_N (95-174), PF00044.17	AT1G42970.1	3.00E-43	171	69.53125	0.555393586	GO:0016020,GO:0048046,GO:0046686,GO:0009535,GO:0009941,GO:0009570,GO:0009507	C0PRT6_PICSI	5.00E-67	254	96.18320611	0.572886297	GO:0004365,GO:0051287,GO:0006006,GO:0055114	FCL529Contig1	0	819	99.53703704	0.629737609	PUT-175a-Picea_glauca-26344	0	954	97.39776952	0.78425656	EF676176	0	965	97.76951673	0.78425656	NA	NA	NA	NA	NA	193	94	138	80	73	60
CL771Contig1	1221	1118	312	code:111	Domain : Proteasome_A_N (6-28), PF10584.2; Domain : Proteasome (29-214), PF00227.19	AT5G42790.1	1.00E-101	367	66.78700361	0.658476658	GO:0005886	B8LP35_PICSI	4.00E-152	538	98.88475836	0.660933661	GO:0005737,GO:0005634,GO:0019773,GO:0004298,GO:0006511	FCL903Contig1	3.00E-113	408	87.95180723	0.271908272	PUT-175a-Picea_glauca-4758	0	2038	98.64864865	0.909090909	PUT-175a-Picea_sitchensis-10796	0	2246	98.68959869	1	NA	NA	NA	NA	NA	669	329	531	520	434	369
CL772Contig1	842	841	656	code:011	NA	NA	NA	NA	NA	NA	NA	A9P0F3_PICSI	2.00E-13	77.4	97.2972973	0.131828979	NA	NODE_51784_length_506_cov_25.689724	9.00E-17	87.2	92.98245614	0.067695962	PUT-175a-Picea_glauca-16444	0	1413	96.21749409	1	PUT-175a-Picea_sitchensis-13152	0	1404	95.85798817	1	NA	NA	NA	NA	NA	1537	1185	1135	1168	1151	763
CL773Contig1	1307	2	553	code:011	Family : DXP_reductoisom (3-66), PF02670.9; Family : DXP_redisom_C (80-163), PF08436.5	NA	NA	NA	NA	NA	NA	C0PRX3_PICSI	5.00E-173	326	99.72677596	0.759755164	GO:0030604,GO:0046872,GO:0055114,GO:0016114	NODE_50072_length_45_cov_31.155556	4.00E-17	89.1	97.72727273	0.035195103	PUT-175a-Picea_glauca-3806	0	2440	99.15837796	1	BT071087	0	2446	99.23488906	1	NA	NA	NA	NA	NA	1046	462	836	581	474	411
CL774Contig1	1599	1	552	code:011	Domain : zf-C3HC4 (18-58), PF00097.18	AT3G46620.1	6.00E-26	115	47.86324786	0.21575985	GO:0008270	A9NWK1_PICSI	1.00E-80	301	98.91304348	0.34521576	GO:0005515,GO:0008270	NODE_21351_length_55_cov_117.381821	9.00E-26	117	100	0.056910569	PUT-175a-Picea_glauca-12171	0	2990	99.30730479	0.9931207	PUT-175a-Picea_sitchensis-10743	0	2980	99.24337957	0.991869919	NA	NA	NA	NA	NA	1060	508	977	694	684	573
CL775Contig1	847	443	198	code:111	NA	NA	NA	NA	NA	NA	NA	NA	NA	NA	NA	NA	NA	FCL1765Contig1	3.00E-35	148	94.30894309	0.13931523	NA	NA	NA	NA	NA	NA	NA	NA	NA	NA	NA	NA	NA	NA	NA	1000	356	598	362	276	310
CL776Contig1	1781	251	1570	code:111	Domain : Pkinase (13-268), PF00069.18; Domain : Pkinase_Tyr (14-263), PF07714.10; Domain : NAF (307-368), PF03822.7	AT2G26980.4	0	683	75.40229885	0.732734419	GO:0005634,GO:0009738,GO:0016301,GO:0009845,GO:0009628,GO:0005737,GO:0009737,GO:0004674,GO:0004672,GO:0009735,*	B8LQ83_PICSI	0	781	99.48320413	0.651880966	GO:0005524,GO:0004674,GO:0006468,GO:0007165	FCL1801Contig1	0	769	82.98653611	0.45873105	PUT-175a-Picea_glauca-14811	0	3332	99.21126761	0.996631106	PUT-175a-Picea_sitchensis-11583	0	3367	99.54929577	0.996631106	NA	NA	NA	NA	NA	1883	1707	1299	1772	1572	1577
CL778Contig1	2063	3	1535	code:011	Family : Asp (85-510), PF00026.16; Family : SapB_2 (318-352), PF03489.10; Domain : SapB_1 (383-420), PF05184.8	AT1G11910.1	0	679	63.33333333	0.740184198	GO:0009651,GO:0005773	B8LKS9_PICSI	0	756	72.98387097	0.719825497	GO:0004190,GO:0006629,GO:0006508	PUT643	2.00E-39	164	100	0.041202133	PUT-175a-Picea_glauca-44854	0	3344	99.34478611	0.944740669	PUT-175a-Picea_sitchensis-26775	0	2471	99.52937747	0.725157538	NA	NA	NA	NA	NA	3340	2061	2448	2192	1711	1573
CL779Contig1	1116	1	870	code:011	Motif : CCT (226-269), PF06203.7	AT5G24930.1	8.00E-35	144	41.36807818	0.779569892	GO:0005622,GO:0009507	A6YS25_PICAB	5.00E-127	455	100	0.779569892	GO:0005622,GO:0008270	CL263Contig1	1.00E-155	548	95.75757576	0.295698925	PUT-175a-Picea_glauca-3981	0	1519	98.10201661	0.754480287	PUT-175a-Picea_sitchensis-5403	0	2031	98.2078853	1	NA	NA	NA	NA	NA	456	379	507	360	293	284
CL77Contig1	805	2	361	code:011	Domain : Peptidase_C1 (1-87), PF00112.16	AT3G54940.2	4.00E-38	155	72.94117647	0.316770186	GO:0012505,GO:0006508	C0PS89_PICSI	1.00E-47	191	100	0.316770186	GO:0004197,GO:0006508	CL77Contig2	0	683	97.27047146	0.495652174	PUT-175a-Picea_glauca-1349263	0	910	96.38336347	0.670807453	PUT-175a-Picea_sitchensis-9005	0	954	97.97794118	0.670807453	NA	NA	NA	NA	NA	239	198	245	257	221	226
CL77Contig2	1082	1080	124	code:011	Domain : Inhibitor_I29 (10-66), PF08246.5; Domain : Peptidase_C1 (92-315), PF00112.16	AT4G39090.1	2.00E-138	488	71.47335423	0.876155268	GO:0005634,GO:0006508,GO:0009414,GO:0006970,GO:0009651,GO:0042742,GO:0009269,GO:0005773,*	A9NVM7_PICSI	0	671	99.68652038	0.884473198	GO:0004197,GO:0006508	CL77Contig1	0	683	97.27047146	0.369685767	PUT-175a-Picea_glauca-1349263	0	2040	99.35304991	1	EF676168	0	2040	99.35304991	1	NA	NA	NA	NA	NA	4027	2432	3341	3282	2811	2578
CL783Contig1	725	1	465	code:011	Family : RALF (83-152), PF05498.4	AT5G67070.1	9.00E-20	94	43.75	0.529655172	GO:0048046,GO:0007267,GO:0004871,*	A9NTU3_PICSI	1.00E-61	237	81.29496403	0.571034483	NA	NODE_3165_length_730_cov_177.386307	3.00E-130	464	85.81235698	0.597241379	PUT-175a-Picea_glauca-734	0	1286	99.4269341	1	PUT-175a-Picea_sitchensis-27077	6.00E-126	450	85.58139535	0.587586207	NA	NA	NA	NA	NA	333	251	254	395	401	393
CL784Contig1	729	692	321	code:111	Family : Inhibitor_I9 (41-116), PF05922.9	AT1G71950.1	2.00E-23	105	47.74774775	0.444444444	GO:0004252,GO:0042802,GO:0043086,GO:0005886	A9NKZ5_PICSI	2.00E-59	229	100	0.510288066	GO:0042802,GO:0004252,GO:0043086	PUT3947	1.00E-55	216	100	0.153635117	PUT-175a-Picea_glauca-13749271	0	1252	99.24924925	0.913580247	EF084130	0	1277	99.26362297	0.931412894	NA	NA	NA	NA	NA	695	367	661	496	533	518
CL789Contig1	1256	423	1238	code:111	Family : zf-DHHC (160-213), PF01529.13	AT3G26935.1	1.00E-116	416	73.80073801	0.647292994	GO:0008270,GO:0005886	A9NWY1_PICSI	4.00E-161	568	99.63099631	0.647292994	GO:0008270	NA	NA	NA	NA	NA	PUT-175a-Picea_glauca-31901	0	2163	99.57264957	0.947452229	EF085846	0	2169	99.61538462	0.947452229	NA	NA	NA	NA	NA	449	307	312	332	302	253
CL790Contig1	848	139	846	code:101	NA	AT5G17510.1	3.00E-48	189	65.67164179	0.474056604	GO:0003674,GO:0008150,*	D5AE81_PICSI	4.00E-93	342	100	0.83490566	NA	NA	NA	NA	NA	NA	PUT-175a-Picea_glauca-11909	0	1502	99.62025316	0.931603774	BT124612	0	1365	99.85974755	0.840801887	NA	NA	NA	NA	NA	90	70	91	84	97	81
CL791Contig1	1167	210	890	code:111	Family : YEATS (24-104), PF03366.9	AT5G45600.2	2.00E-89	326	62.04081633	0.629820051	GO:0006355	C6TC74_SOYBN	3.00E-92	340	68.61924686	0.614395887	GO:0005634,GO:0006355	NODE_55999_length_72_cov_19.069445	6.00E-08	58.4	100	0.025706941	PUT-175a-Picea_glauca-33442	0	2167	99.14310197	1	PUT-175a-Picea_sitchensis-3655	0	1654	99.10514541	0.766066838	NA	NA	NA	NA	NA	380	490	340	460	429	385
CL792Contig1	1014	262	684	code:111	Family : Syja_N (2-129), PF02383.11	NA	NA	NA	NA	NA	NA	NA	NA	NA	NA	NA	NA	NA	NA	NA	NA	NA	PUT-175a-Picea_glauca-27143	0	1433	98.61286255	0.782051282	NA	NA	NA	NA	NA	NA	NA	NA	NA	NA	424	310	313	298	256	213
CL793Contig1	1563	3	1097	code:011	Domain : DEAD (9-174), PF00270.22; Family : Helicase_C (245-321), PF00271.24	AT5G11170.1	0	684	92.87671233	0.700575816	GO:0046686,GO:0005524,GO:0005730,GO:0004386,GO:0003676,GO:0008026	D5A9C0_PICSI	0	723	99.17808219	0.700575816	GO:0005524,GO:0008026,GO:0003676	PUT1991	0	998	93.39477727	0.416506718	PUT-175a-Picea_glauca-7447	0	2952	99.48849105	1	BT122787	0	2905	99.54308094	0.980166347	NA	NA	NA	NA	NA	1314	537	897	538	538	478
CL794Contig1	2013	1274	531	code:111	Domain : Syntaxin-6_N (6-98), PF09177.4; Family : SNARE (161-221), PF05739.12	AT1G28490.1	5.00E-72	269	57.82608696	0.342771982	GO:0006886,GO:0005484,GO:0030140,GO:0006944,*	B9H2P0_POPTR	3.00E-78	294	63.47826087	0.342771982	GO:0016020,GO:0005515,GO:0048193	NA	NA	NA	NA	NA	NA	NA	NA	NA	NA	NA	NA	NA	NA	NA	NA	NA	NA	NA	NA	625	320	378	335	337	289
CL795Contig1	946	192	587	code:111	Family : CHORD (8-70), PF04968.5	AT5G51700.1	3.00E-81	298	60.82949309	0.688160677	GO:0005575,GO:0009817,GO:0005515,GO:0006952,GO:0008270,GO:0042742,GO:0050821,*	A9NMI0_PICSI	2.00E-130	466	94.61883408	0.707188161	NA	NA	NA	NA	NA	NA	GQ03912_P21.1	0	1698	97.78012685	1	EF082484	0	1698	97.87910923	0.996828753	NA	NA	NA	NA	NA	95	55	65	86	100	82
CL79Contig1	762	762	94	code:011	Domain : Cupin_1 (72-212), PF00190.15; Domain : Cupin_2 (104-170), PF07883.4	AT5G20630.1	5.00E-62	234	55.98086124	0.822834646	GO:0048046,GO:0005634,GO:0009505,GO:0005618	A9NY67_PICSI	5.00E-109	394	97.1291866	0.822834646	GO:0048046,GO:0030145,GO:0045735	FCL38Contig3	3.00E-104	377	95.96412556	0.292650919	PUT-175a-Picea_glauca-22558	0	1371	98.03407602	1	EF086307	0	1383	98.29619921	1	NA	NA	NA	NA	NA	1849	884	1818	1035	1114	1088
CL7Contig1	669	669	334	code:011	NA	NA	NA	NA	NA	NA	NA	C0PSP0_PICSI	2.00E-63	242	98.07692308	0.69955157	GO:0006950	PUT3049	0	1000	97.6744186	0.835575486	PUT-175a-Picea_glauca-1149268	0	962	93.86106624	0.925261584	EF083317	0	1092	97.25363489	0.925261584	NA	NA	NA	NA	NA	79	21	116	35	31	35
CL801Contig1	1151	1114	389	code:111	Family : SelR (118-239), PF01641.11	AT1G53670.1	2.00E-59	226	70.34482759	0.375325804	GO:0008113,GO:0006499,GO:0009570,GO:0009507	A9NP72_PICSI	5.00E-130	465	98.63636364	0.573414422	GO:0008113,GO:0055114	NA	NA	NA	NA	NA	PUT-175a-Picea_glauca-35698	0	1944	99.04397706	0.908774978	PUT-175a-Picea_sitchensis-28022	0	1836	98.14995131	0.892267593	NA	NA	NA	NA	NA	609	247	536	353	350	304
CL802Contig1	1328	1	1326	code:001	Domain : Aminotran_1_2 (119-441), PF00155.14	AT5G11520.1	8.00E-168	587	75.12690355	0.887801205	GO:0016020,GO:0005777	C0PSV4_PICSI	0	816	99.02676399	0.928463855	GO:0004069,GO:0030170,GO:0009058,GO:0006520	PUT8239	4.00E-46	185	85.35353535	0.147590361	PUT-175a-Picea_glauca-9249269	0	2477	99.31558935	0.990210843	BT071434	0	2442	99.45778466	0.972138554	NA	NA	NA	NA	NA	540	393	475	400	374	385
CL803Contig1	1406	3	1232	code:011	Family : ABC2_membrane (133-347), PF01061.17	NA	NA	NA	NA	NA	NA	NA	NA	NA	NA	NA	NA	PUT5678	0	675	84.8673947	0.455903272	PUT-175a-Picea_glauca-1239	0	2513	98.00142755	0.996443812	PUT-175a-Picea_sitchensis-2583	0	844	97.69392034	0.339260313	NA	NA	NA	NA	NA	486	239	517	295	262	197
CL804Contig1	1013	780	619	code:111	NA	AT1G18170.1	6.00E-32	135	57.85714286	0.402764067	GO:0006457,GO:0009535,GO:0009507	A9P1Y6_PICSI	1.00E-100	358	98.84259259	0.681145114	GO:0003755,GO:0006457	NA	NA	NA	NA	NA	PUT-175a-Picea_glauca-10402	0	1400	97.95134443	0.770977295	PUT-175a-Picea_sitchensis-2337	0	1615	99.57865169	0.903257651	NA	NA	NA	NA	NA	541	495	535	424	396	356
CL805Contig1	1551	386	1492	code:111	Family : PAPS_reduct (25-205), PF01507.12; Domain : Thioredoxin (273-366), PF00085.13	AT4G04610.1	3.00E-168	588	71.0723192	0.767891683	GO:0009570	NA	NA	NA	NA	NA	NA	NA	NA	NA	NA	NA	GQ03713_F07.1	0	2925	99.54751131	0.997421019	EF086415	0	2930	99.5483871	0.999355255	NA	NA	NA	NA	NA	1630	824	1501	747	397	422
CL806Contig1	1104	338	114	code:111	NA	NA	NA	NA	NA	NA	NA	NA	NA	NA	NA	NA	NA	NA	NA	NA	NA	NA	PUT-175a-Picea_glauca-49072	0	1940	98.24236818	0.979166667	PUT-175a-Picea_sitchensis-17231	0	1934	98.23747681	0.976449275	NA	NA	NA	NA	NA	654	379	467	397	426	380
CL809Contig1	1140	161	904	code:111	Family : NifU (103-166), PF01106.10; Family : NifU (184-245), PF01106.10	AT5G49940.1	2.00E-48	190	71.35135135	0.486842105	GO:0009507	A9NQC5_PICSI	2.00E-110	400	97.17741935	0.652631579	GO:0005506,GO:0051536,GO:0016226	NODE_32833_length_34_cov_35.823528	6.00E-08	58.4	100	0.026315789	PUT-175a-Picea_glauca-6420	0	2117	98.85964912	1	EF083489	0	2117	98.85964912	1	NA	NA	NA	NA	NA	558	458	458	387	363	345
CL80Contig1	1935	264	1790	code:111	Family : Pyridoxal_deC (32-380), PF00282.12	AT5G17330.1	0	760	76.1627907	0.789147287	GO:0046686	C0PTD1_PICSI	0	993	99.60707269	0.789147287	GO:0004351,GO:0030170,GO:0006536	PUT165	0	1240	98.56115108	0.358656331	PUT-175a-Picea_glauca-34454	0	3280	98.28634605	0.934883721	PUT-175a-Picea_sitchensis-2926	0	3375	99.44134078	0.925064599	NA	NA	NA	NA	NA	2932	1633	2728	1896	2122	1794
CL810Contig1	1259	74	805	code:111	Domain : Methyltransf_3 (59-196), PF01596.10	AT4G34050.1	2.00E-12	70.5	27.80748663	0.431294678	GO:0046686	A9NQ07_PICSI	3.00E-136	486	97.95081967	0.58141382	GO:0008171	CL967Contig1	0	887	87.77472527	0.578236696	PUT-175a-Picea_glauca-46112	0	2340	98.88800635	1	BT071665	0	2267	98.7745098	0.972200159	NA	NA	NA	NA	NA	473	335	425	353	340	344
CL811Contig1	680	499	2	code:101	Family : Ribosomal_S27e (5-34), PF01667.10; Domain : TF_Zn_Ribbon (6-48), PF08271.5	AT3G10330.1	2.00E-63	239	75	0.688235294	GO:0006413,GO:0003743,GO:0006355,GO:0030528,GO:0008270,GO:0045449,GO:0006352	B8LMH3_PICSI	8.00E-72	270	84.56790123	0.714705882	GO:0005515,GO:0030528,GO:0003743,GO:0008270,GO:0006355,GO:0006352	NA	NA	NA	NA	NA	PUT-175a-Picea_glauca-4820	0	1035	97.78534923	0.863235294	EF676992	0	1054	97.66666667	0.882352941	NA	NA	NA	NA	NA	159	142	202	245	267	260
CL814Contig1	548	2	430	code:011	Family : Erg28 (11-116), PF03694.6	AT1G10030.1	4.00E-53	204	77.31092437	0.651459854	GO:0012505,GO:0016021	D5AC58_PICSI	2.00E-75	281	100	0.72810219	GO:0016021	NA	NA	NA	NA	NA	PUT-175a-Picea_glauca-46033	0	1042	99.6350365	1	BT124169	0	1042	99.6350365	1	NA	NA	NA	NA	NA	233	214	142	201	235	225
CL816Contig1	887	1	342	code:011	Family : Mito_carr (28-76), PF00153.20	NA	NA	NA	NA	NA	NA	NA	NA	NA	NA	NA	NA	NA	NA	NA	NA	NA	GQ0068_F14.1	0	1379	97.96178344	0.885005637	PUT-175a-Picea_sitchensis-4376	4.00E-47	189	97.19626168	0.120631342	NA	NA	NA	NA	NA	95	31	77	61	48	36
CL817Contig1	667	667	146	code:011	Domain : BPL_LplA_LipB (1-87), PF03099.12	AT4G31050.1	1.00E-53	206	63.97515528	0.724137931	GO:0006464,GO:0016415,GO:0003824,GO:0009107,GO:0005737	LIP2P_ARATH	2.00E-52	206	63.97515528	0.724137931	GO:0009507,GO:0016415,GO:0009107,GO:0006464	PUT1707	8.00E-68	256	98.01324503	0.223388306	PUT-175a-Picea_glauca-22345	0	652	95.47738693	0.595202399	PUT-175a-Picea_sitchensis-17849	0	887	96.36711281	0.782608696	NA	NA	NA	NA	NA	59	15	26	22	24	25
CL818Contig1	1660	1511	528	code:111	Domain : TIM (80-318), PF00121.11	AT2G21170.1	3.00E-132	469	77.63157895	0.53313253	GO:0048046,GO:0009941,GO:0009579,GO:0009570,GO:0009507	B8LM02_PICSI	2.00E-180	633	99.68454259	0.572891566	GO:0004807	FCL245Contig1	1.00E-168	592	96.6992665	0.231927711	PUT-175a-Picea_glauca-28322	0	3059	99.11075327	0.98253012	EF085105	0	3007	99.62073325	0.953012048	NA	NA	NA	NA	NA	4352	2340	2908	2294	2492	2133
CL81Contig1	1576	2	1042	code:011	Family : NAD_binding_5 (1-331), PF07994.5; Family : Inos-1-P_synth (147-260), PF01658.10	AT2G22240.2	5.00E-166	581	86.45533141	0.660532995	GO:0010264,GO:0050832,GO:0009644,GO:0009733,GO:0016036,GO:0051607,GO:0042742,GO:0042542,GO:0009408,GO:0005737,GO:0006021,GO:0008654,GO:0005515,GO:0004512,*	B8LM09_PICSI	0	651	99.13544669	0.660532995	GO:0005488,GO:0004512,GO:0006021,GO:0008654	PUT8493	0	879	98.48044212	0.430203046	PUT-175a-Picea_glauca-4161	0	2379	98.61728578	0.935279188	PUT-175a-Picea_sitchensis-18102	0	2298	97.93386361	1	NA	NA	NA	NA	NA	3924	1924	3592	2115	2086	1906
CL820Contig1	688	336	1	code:101	NA	NA	NA	NA	NA	NA	NA	NA	NA	NA	NA	NA	NA	NA	NA	NA	NA	NA	PUT-175a-Picea_glauca-13397	0	1261	98.96602659	0.984011628	PUT-175a-Picea_sitchensis-25601	0	1267	99.11373708	0.984011628	NA	NA	NA	NA	NA	448	171	252	149	143	131
CL821Contig1	1493	66	974	code:111	Domain : Pyrophosphatase (109-288), PF00719.12	AT5G09650.1	1.00E-122	437	70.86092715	0.606831882	GO:0046686,GO:0009651,GO:0042742,GO:0009941,GO:0009579,GO:0009570,GO:0009507	A9NKK1_PICSI	3.00E-174	612	99.00990099	0.608841259	GO:0005737,GO:0004427,GO:0000287,GO:0006796	NODE_46670_length_160_cov_45.637501	7.00E-08	58.4	100	0.020093771	PUT-175a-Picea_glauca-8088	0	1850	98.89447236	0.666443403	BT070928	0	2682	98.82839421	0.971868721	NA	NA	NA	NA	NA	1484	742	1029	746	750	701
CL822Contig1	1031	3	713	code:011	Domain : GST_N (26-89), PF02798.13; Domain : GST_C (111-207), PF00043.18	AT1G59670.1	1.00E-47	187	47.48858447	0.619786615	GO:0004364,GO:0009407,GO:0005737,*	A9P2P9_PICSI	6.00E-91	335	81.33333333	0.648884578	NA	FCL1168Contig1	6.00E-169	592	90.82352941	0.412221145	PUT-175a-Picea_glauca-35860	0	867	88.88888889	0.645974782	PUT-175a-Picea_sitchensis-3730	0	944	90.18492176	0.676042677	NA	NA	NA	NA	NA	140	185	185	222	169	196
CL824Contig1	866	864	226	code:011	Family : CAF1 (12-183), PF04857.13	AT2G32070.1	2.00E-92	335	79.39698492	0.68591224	GO:0005634,GO:0003676	A9NUT9_PICSI	3.00E-115	415	99.49494949	0.68591224	GO:0005634,GO:0003676	FCL4787Contig1	9.00E-28	123	74.04844291	0.333718245	PUT-175a-Picea_glauca-35310	0	1342	99.30843707	0.83256351	EF085092	0	1336	99.17012448	0.83256351	NA	NA	NA	NA	NA	135	50	94	70	69	55
CL825Contig1	543	1	261	code:011	NA	AT3G05530.1	2.00E-37	151	96.15384615	0.430939227	GO:0005634,GO:0000502,GO:0009555,GO:0005737,GO:0006511,GO:0005516,GO:0009553,GO:0010498,GO:0008540,GO:0016887,*	A9NX40_PICSI	1.00E-37	156	100	0.430939227	GO:0005737,GO:0005524,GO:0017111,GO:0030163	FCL906Contig1	4.00E-172	602	89.57446809	0.85267035	PUT-175a-Picea_glauca-24542	0	937	99.89795918	0.950276243	EF085905	0	942	100	0.950276243	NA	NA	NA	NA	NA	164	45	120	81	103	71
CL826Contig1	597	187	597	code:101	NA	AT2G41670.1	2.00E-45	179	65.64885496	0.658291457	GO:0005525,GO:0009507	B2KZF2_PICAB	2.00E-60	233	95.79831933	0.59798995	NA	NA	NA	NA	NA	NA	PUT-175a-Picea_glauca-36328	0	890	98.75259875	0.805695142	BT122695	0	898	98.9626556	0.807370184	NA	NA	NA	NA	NA	58	48	71	68	61	51
CL829Contig1	680	355	639	code:111	NA	NA	NA	NA	NA	NA	NA	NA	NA	NA	NA	NA	NA	PUT4805	0	715	92.70216963	0.745588235	PUT-175a-Picea_glauca-3148	0	1117	96.78407351	0.958823529	PUT-175a-Picea_sitchensis-16043	0	1071	95.55895865	0.958823529	NA	NA	NA	NA	NA	2441	612	1075	1038	486	379
CL82Contig1	893	414	148	code:111	NA	NA	NA	NA	NA	NA	NA	NA	NA	NA	NA	NA	NA	PUT3184	7.00E-117	419	93.81443299	0.322508399	GQ03706_F07.1	0	1425	97.69137303	0.914893617	PUT-175a-Picea_sitchensis-23716	0	1508	97.68518519	0.961926092	NA	NA	NA	NA	NA	2236	2018	2012	2159	1832	2062
CL831Contig1	1453	2	1333	code:011	Family : PMI_typeI (23-391), PF01238.14	AT3G02570.1	4.00E-128	455	54.52380952	0.865106676	GO:0005975,GO:0004476,GO:0009793,*	B8LLA2_PICSI	0	864	100	0.891947694	GO:0004476,GO:0008270,GO:0005975	NA	NA	NA	NA	NA	PUT-175a-Picea_glauca-3049267	0	2680	99.29775281	0.980041294	EF676533	0	2709	99.6488764	0.980041294	NA	NA	NA	NA	NA	394	210	404	300	324	301
CL832Contig1	1271	1271	879	code:011	NA	AT2G41900.1	4.00E-20	96.3	50.45045045	0.252557042	GO:0045449,GO:0003700,GO:0003676,*	C0PPY9_PICSI	7.00E-59	229	100	0.252557042	GO:0003676,GO:0008270	NA	NA	NA	NA	NA	PUT-175a-Picea_glauca-40588	0	2073	99.90749306	0.850511408	BT070363	0	2056	99.62997225	0.850511408	NA	NA	NA	NA	NA	390	110	281	183	170	185
CL833Contig1	770	208	768	code:101	Family : zf-C2H2_jaz (84-109), PF12171.1	AT3G05760.1	1.00E-55	213	78.23129252	0.572727273	GO:0008270,GO:0003676	D7UA14_VITVI	3.00E-58	226	82.46753247	0.592207792	GO:0005622,GO:0003676,GO:0008270	NODE_16743_length_303_cov_51.330032	7.00E-109	392	91.03942652	0.362337662	PUT-175a-Picea_glauca-44600	0	1148	99.08256881	0.916883117	PUT-175a-Picea_sitchensis-24015	0	1142	99.91624791	0.950649351	NA	NA	NA	NA	NA	346	329	236	382	326	297
CL836Contig1	2081	1942	488	code:111	Domain : AdoHcyase (13-484), PF05221.10; Domain : AdoHcyase_NAD (240-403), PF00670.14; Domain : 2-Hacid_dh_C (259-349), PF02826.12	AT4G13940.1	0	872	89.89690722	0.699183085	GO:0005774,GO:0016020,GO:0005507,GO:0005886,GO:0005773	A9NUB8_PICSI	0	948	99.3814433	0.699183085	GO:0004013,GO:0005488,GO:0006730	CL889Contig1	0	1957	89.57219251	0.717924075	PUT-175a-Picea_glauca-26406	0	3865	99.17914051	0.99471408	EF085833	0	3899	99.23113888	1	gi|253995374|ref|NC_012968.1|	3.00E-12	81.4	87.87878788	0.031715521	6372	2431	4548	3538	3446	2855
CL837Contig1	516	1	435	code:011	Domain : Proteasome (7-112), PF00227.19	AT4G14800.1	1.00E-56	215	81.25	0.744186047	GO:0005773	A9NKA9_PICSI	3.00E-68	258	98.46153846	0.755813953	GO:0005737,GO:0005634,GO:0005839,GO:0004298,GO:0051603	NA	NA	NA	NA	NA	PUT-175a-Picea_glauca-18731	0	958	98.8372093	1	EF081685	0	963	99.03100775	1	NA	NA	NA	NA	NA	586	335	404	304	314	250
CL839Contig1	930	1	402	code:011	NA	AT5G62670.1	1.00E-41	167	69.78417266	0.432258065	GO:0006754,GO:0016020,GO:0008152,GO:0006812,GO:0005886	D7TZI6_VITVI	1.00E-43	178	75.37313433	0.432258065	GO:0016021,GO:0005524,GO:0015662,GO:0006754,GO:0006812	NA	NA	NA	NA	NA	PUT-175a-Picea_glauca-45667	0	1627	99.53650058	0.92688172	PUT-175a-Picea_sitchensis-28513	0	1440	99.34554974	0.821505376	NA	NA	NA	NA	NA	458	162	291	203	180	161
CL83Contig1	721	97	405	code:111	Domain : Histone (28-94), PF00125.17; Domain : TAF (60-92), PF02969.10	AT5G59970.1	2.00E-40	162	100	0.341192788	GO:0003677,GO:0006334,GO:0005773	B6T0P4_MAIZE	2.00E-40	166	94.50549451	0.378640777	GO:0000786,GO:0005634,GO:0003677,GO:0006334	CL307Contig1	5.00E-117	419	89.58990536	0.439667129	PUT-175a-Picea_glauca-18583	0	1233	99.25484352	0.966712899	PUT-175a-Picea_sitchensis-30036	0	1221	99.10581222	0.966712899	NA	NA	NA	NA	NA	2333	3557	2430	1294	1286	1607
CL840Contig1	774	774	1	code:001	Domain : Chal_sti_synt_N (53-258), PF00195.12	AT5G13930.1	2.00E-101	365	83.56807512	0.825581395	GO:0009611,GO:0005634,GO:0005783,GO:0009813,GO:0009753,GO:0010224,GO:0009629,GO:0006979,GO:0009705,GO:0009926,GO:0016210,GO:0009715,GO:0031540,*	A9NT16_PICSI	8.00E-118	424	99.05660377	0.821705426	GO:0008415,GO:0009058	PUT6710	0	846	92.30769231	0.739018088	PUT-175a-Picea_glauca-3149267	0	1356	97.02842377	1	EF085932	0	1304	95.86563307	1	NA	NA	NA	NA	NA	1421	825	1921	1329	1711	1339
CL842Contig1	768	2	766	code:001	Family : Transferase (2-255), PF02458.8	AT5G23940.1	6.00E-49	191	41.15523466	0.99609375	GO:0016747	A9NVH7_PICSI	9.00E-137	486	92.96875	0.99609375	GO:0016747	NODE_37954_length_322_cov_15.496895	3.00E-104	377	85.22727273	0.458333333	PUT-175a-Picea_glauca-20243	0	1323	96.74479167	0.99609375	EF085331	0	1311	96.484375	0.99609375	NA	NA	NA	NA	NA	2695	1186	2761	1690	1735	1673
CL846Contig1	745	744	403	code:010	Family : Chloroa_b-bind (9-78), PF00504.14	AT3G54890.1	7.00E-47	184	79.62962963	0.434899329	GO:0016020,GO:0009535,GO:0009941,GO:0009579,GO:0009507	A9P266_PICSI	1.00E-60	234	97.36842105	0.459060403	GO:0009507,GO:0016020,GO:0009765	NODE_6288_length_154_cov_283.389618	4.00E-63	241	98.47328244	0.175838926	PUT-175a-Picea_glauca-48445	0	1156	97.82270607	0.863087248	PUT-175a-Picea_sitchensis-10852	0	1063	94.84848485	0.859060403	NA	NA	NA	NA	NA	6717	1474	5087	2214	1901	1631
CL847Contig1	1406	204	650	code:111	Domain : UQ_con (44-141), PF00179.19	AT3G52560.1	2.00E-52	203	77.95275591	0.270981508	GO:0005515,GO:0031372,GO:0006974,GO:0006301,GO:0004842,*	A9NTX0_PICSI	6.00E-63	243	93.52517986	0.29658606	GO:0019787,GO:0043687,GO:0051246	NODE_13439_length_382_cov_252.007858	9.00E-147	519	90.66666667	0.266714083	PUT-175a-Picea_glauca-8288	0	1396	99.06291834	0.531294452	PUT-175a-Picea_sitchensis-5625	0	1356	98.90260631	0.518492176	NA	NA	NA	NA	NA	1540	2687	1444	2476	2176	2843
CL849Contig1	768	481	98	code:111	NA	AT5G46030.1	7.00E-24	107	70.76923077	0.25390625	GO:0003674,GO:0008150,*	A9NZH2_PICSI	1.00E-33	144	100	0.2578125	NA	PUT1261	5.00E-114	410	88.48314607	0.462239583	PUT-175a-Picea_glauca-22081	0	1285	99.77843427	0.91796875	NA	NA	NA	NA	NA	NA	NA	NA	NA	NA	971	1418	871	1602	1431	1484
CL852Contig1	727	575	3	code:101	Domain : Linker_histone (56-126), PF00538.12	AT2G18050.1	1.00E-15	80.5	60	0.268225585	GO:0005634,GO:0000786	A9NV40_PICSI	5.00E-35	148	97.58064516	0.511691884	GO:0000786,GO:0005634,GO:0003677,GO:0006334	NODE_12498_length_654_cov_102.181953	3.00E-170	596	83.82352941	0.840440165	PUT-175a-Picea_glauca-40931	0	1244	97.32016925	0.973865199	EF085194	0	1240	96.9273743	0.98349381	NA	NA	NA	NA	NA	1210	815	987	659	737	803
CL853Contig1	1514	3	1079	code:011	Family : Sucrose_synth (1-79), PF00862.12; Family : Glycos_transf_1 (93-255), PF00534.13	AT4G02280.1	2.00E-152	536	75.67567568	0.65984148	GO:0005986,GO:0008194,GO:0016757,GO:0005982,GO:0016157,GO:0005985,GO:0010431,*	A6N837_PINTA	0	696	94.42896936	0.711360634	GO:0016157,GO:0009058,GO:0005985	CL38Contig2	0	1221	92.08037825	0.552840159	PUT-175a-Picea_glauca-16693	0	2550	99.24930435	1	PUT-175a-Picea_sitchensis-867	0	1638	90.68994181	0.790620872	NA	NA	NA	NA	NA	5852	2638	4048	2913	2127	1814
CL854Contig1	2017	1898	363	code:111	NA	AT2G38110.1	0	682	69.57403651	0.728805156	GO:0009908,GO:0008415,GO:0010143,GO:0008152,GO:0003841,*	A9NXM0_PICSI	0	990	99.4140625	0.76152702	GO:0008415	FCL354Contig2	1.00E-40	167	100	0.043133366	PUT-175a-Picea_glauca-13615	0	2725	98.54111406	0.747149232	PUT-175a-Picea_sitchensis-19661	0	3375	98.5058698	0.926127913	NA	NA	NA	NA	NA	3069	2018	3338	2797	2800	2873
CL855Contig1	996	683	3	code:101	Family : Thi4 (44-98), PF01946.10; Domain : Pyr_redox_2 (47-227), PF07992.7; Family : GIDA (47-188), PF01134.15; Family : FAD_binding_2 (47-83), PF00890.17; Family : HI0933_like (47-81), PF03486.7	AT1G48030.2	2.00E-77	286	70.22222222	0.677710843	GO:0048046,GO:0046686,GO:0005524,GO:0005739	B8LQQ4_PICSI	7.00E-115	414	100	0.68373494	GO:0005737,GO:0004148,GO:0050660,GO:0045454,GO:0055114	NA	NA	NA	NA	NA	PUT-175a-Picea_glauca-9149270	0	1521	97.35632184	0.850401606	EF676636	0	1550	97.2819932	0.864457831	NA	NA	NA	NA	NA	817	684	805	750	755	842
CL856Contig1	847	3	374	code:010	NA	NA	NA	NA	NA	NA	NA	NA	NA	NA	NA	NA	NA	PUT3913	5.00E-70	264	96.31274131	0.356552538	NA	NA	NA	NA	NA	NA	NA	NA	NA	NA	NA	NA	NA	NA	NA	4471	7376	8857	10124	12050	14866
CL857Contig1	555	553	2	code:001	Domain : Aminotran_1_2 (3-181), PF00155.14; Family : Beta_elim_lyase (52-161), PF01212.14	AT5G23670.2	4.00E-86	313	80.43478261	0.994594595	GO:0016020,GO:0005783,GO:0009555,GO:0046512,GO:0030148,GO:0009640,GO:0005515,GO:0004758,*	B8LRT9_PICSI	4.00E-100	364	98.36956522	0.994594595	GO:0030170,GO:0016769,GO:0009058	NA	NA	NA	NA	NA	PUT-175a-Picea_glauca-1809	0	1015	98.37837838	1	EF678634	0	1033	98.91891892	1	NA	NA	NA	NA	NA	351	82	224	91	125	98
CL858Contig1	697	696	1	code:001	NA	NA	NA	NA	NA	NA	NA	NA	NA	NA	NA	NA	NA	PUT3445	2.00E-134	477	82.86252354	0.761836442	PUT-175a-Picea_glauca-34988	0	1211	97.82529536	0.99856528	EF677977	0	1211	97.82529536	0.99856528	NA	NA	NA	NA	NA	224	92	120	171	279	296
CL859Contig1	672	482	204	code:111	NA	NA	NA	NA	NA	NA	NA	NA	NA	NA	NA	NA	NA	PUT127	0	742	94.05737705	0.723214286	NA	NA	NA	NA	NA	PUT-175a-Picea_sitchensis-19874	5.00E-178	623	91.68539326	0.630952381	NA	NA	NA	NA	NA	3668	3119	3221	2973	2970	2328
CL85Contig1	1842	179	1531	code:111	Domain : Tubulin (3-225), PF00091.18; Domain : Tubulin_C (263-393), PF03953.10	AT1G50010.1	0	830	98.60788863	0.701954397	GO:0016020,GO:0005618,GO:0009651	Q5ME66_PSEMZ	0	838	100	0.701954397	GO:0005874,GO:0005525,GO:0003924,GO:0005198,GO:0007018,GO:0051258	PUT4483	0	2246	98.61111111	0.664495114	PUT-175a-Picea_glauca-45253	0	3032	98.8997555	0.888165038	PUT-175a-Picea_sitchensis-10455	0	3200	98.73198847	0.941910966	NA	NA	NA	NA	NA	9210	6043	6625	6591	5760	5979
CL863Contig1	681	162	356	code:111	NA	NA	NA	NA	NA	NA	NA	NA	NA	NA	NA	NA	NA	CL1104Contig1	4.00E-55	214	84.28571429	0.308370044	PUT-175a-Picea_glauca-1249269	0	948	96.54545455	0.80763583	EF085979	0	935	97.17514124	0.779735683	NA	NA	NA	NA	NA	458	416	347	642	870	746
CL866Contig1	538	104	508	code:111	Family : Sedlin_N (9-133), PF04628.6; Family : Sybindin (69-131), PF04099.5	AT1G80500.1	4.00E-66	247	88.14814815	0.752788104	GO:0006810,GO:0006888	A1YMX6_BRACM	1.00E-63	243	86.66666667	0.752788104	GO:0005622,GO:0006888	NODE_8788_length_784_cov_26.429848	1.00E-07	56.4	100	0.053903346	PUT-175a-Picea_glauca-1407	0	921	99.3852459	0.907063197	PUT-175a-Picea_sitchensis-9178	0	917	99.79166667	0.892193309	NA	NA	NA	NA	NA	109	43	80	61	68	71
CL86Contig1	661	359	622	code:111	NA	NA	NA	NA	NA	NA	NA	NA	NA	NA	NA	NA	NA	PUT8179	6.00E-135	479	97.218416	0.403933434	PUT-175a-Picea_glauca-25407	0	669	97.8181081	0.576399395	EF081601	4.00E-105	381	96.07535322	0.576399395	NA	NA	NA	NA	NA	463	193	313	288	271	269
CL871Contig1	935	840	151	code:111	NA	AT2G28080.1	9.00E-40	160	40.54054054	0.709090909	GO:0008152	C0PPT7_PICSI	1.00E-92	340	71.49122807	0.731550802	GO:0016758	PUT5626	6.00E-147	519	82.28279387	0.62459893	PUT-175a-Picea_glauca-17392	0	1148	98.55769231	0.667379679	BT070309	1.00E-165	583	81.36826783	0.734759358	NA	NA	NA	NA	NA	97	72	104	95	63	71
CL873Contig1	1116	2	766	code:011	Family : SGL (7-164), PF08450.5; Family : Str_synth (46-134), PF03088.9	AT5G22020.1	9.00E-103	370	70.19607843	0.685483871	GO:0012505,GO:0016844,GO:0009058	B8LRD1_PICSI	2.00E-124	446	85.09803922	0.685483871	GO:0016844,GO:0009058	NODE_32409_length_268_cov_13.746268	7.00E-33	141	83.88888889	0.155913978	WS0082_K02.1	0	785	99.05882353	0.380824373	PUT-175a-Picea_sitchensis-28039	0	1673	99.21436588	0.798387097	NA	NA	NA	NA	NA	623	326	503	397	417	359
CL878Contig1	769	60	317	code:111	Family : Ribosomal_S27e (30-84), PF01667.10	AT3G61110.1	3.00E-35	145	91.86046512	0.33550065	GO:0005618,GO:0006412,GO:0003735,GO:0022626	A9NMW2_PICSI	8.00E-37	154	100	0.33550065	GO:0005840,GO:0046872,GO:0003735,GO:0006412	PUT3791	2.00E-61	235	97.79411765	0.176853056	PUT-175a-Picea_glauca-17236	0	1438	99.08972692	1	PUT-175a-Picea_sitchensis-5961	0	1196	98.76160991	0.840052016	NA	NA	NA	NA	NA	743	372	682	572	556	567
CL879Contig1	1964	347	1516	code:111	NA	NA	NA	NA	NA	NA	NA	B8LRB1_PICSI	0	675	97.50951294	0.771894094	GO:0008237,GO:0008270,GO:0006508	NODE_38295_length_149_cov_11.765100	1.00E-07	58.4	100	0.015274949	PUT-175a-Picea_glauca-22445	0	3715	99.54175153	1	EF678434	0	3605	98.57433809	1	NA	NA	NA	NA	NA	1052	285	613	428	422	387
CL87Contig1	1028	96	584	code:111	Family : PSI_PSAK (66-159), PF01241.11	AT1G55670.1	5.00E-45	178	62.33766234	0.449416342	GO:0009535,GO:0009941,GO:0009579,GO:0009507	B8LNE8_PICSI	7.00E-89	328	100	0.475680934	GO:0009522,GO:0015979	PUT4081	1.00E-144	512	93.10344828	0.329766537	PUT-175a-Picea_glauca-7149268	0	1317	99.00849858	0.686770428	PUT-175a-Picea_sitchensis-17195	0	1323	99.15014164	0.686770428	NA	NA	NA	NA	NA	7256	4743	8546	6129	4869	5772
CL882Contig1	820	65	388	code:111	NA	AT1G76900.2	4.00E-44	175	59.31034483	0.519512195	GO:0008081,GO:0045449,GO:0003700,*	B9S3W6_RICCO	2.00E-47	190	63.63636364	0.523170732	GO:0016787	NA	NA	NA	NA	NA	PUT-175a-Picea_glauca-43571	0	1323	98.89196676	0.879268293	NA	NA	NA	NA	NA	NA	NA	NA	NA	NA	83	55	53	67	64	74
CL885Contig1	2187	377	1834	code:111	Family : Acyltransferase (229-370), PF01553.14	AT1G32200.2	1.00E-144	511	59.65770171	0.561042524	GO:0009507	Q9M4V1_ELAGV	7.00E-151	535	62.37864078	0.56515775	GO:0004366	NA	NA	NA	NA	NA	PUT-175a-Picea_glauca-30793	0	3994	98.62195682	0.992226795	PUT-175a-Picea_sitchensis-16791	0	1684	98.58695652	0.420210334	NA	NA	NA	NA	NA	498	247	320	245	200	202
CL886Contig1	1649	340	1215	code:111	Family : peroxidase (19-225), PF00141.16	AT4G35000.1	1.00E-111	400	78.20069204	0.525773196	GO:0005774,GO:0009941,GO:0005777,GO:0005739,GO:0005773,GO:0009507	A9NMQ6_PICSI	7.00E-145	515	98.28767123	0.531231049	GO:0020037,GO:0004601,GO:0055114,GO:0006979	ABYSS5_1_1854_49_4854	8.00E-19	94.9	100	0.029714979	PUT-175a-Picea_glauca-32652	0	2327	98.64843121	0.820497271	PUT-175a-Picea_sitchensis-2395	0	2407	98.55329855	0.894481504	NA	NA	NA	NA	NA	2238	1068	1747	1305	1193	968
CL887Contig1	1409	1	1290	code:011	Family : ABC2_membrane (3-82), PF01061.17; Family : PDR_assoc (101-156), PF08370.4; Domain : ABC_tran (291-417), PF00005.20	AT1G15520.1	1.00E-128	456	61.15107914	0.887863733	GO:0046865,GO:0042626,GO:0009753,GO:0010193,GO:0009723,GO:0009751,GO:0005886,GO:0015692,GO:0006855,GO:0009607,*	NA	NA	NA	NA	NA	NA	NA	NA	NA	NA	NA	PUT-175a-Picea_glauca-31453	0	823	91.60839161	0.405961675	PUT-175a-Picea_sitchensis-27211	0	910	99.17525773	0.344215756	NA	NA	NA	NA	NA	339	216	323	239	222	196
CL888Contig1	2011	452	1987	code:111	Domain : Glyco_hydro_20b (118-194), PF02838.8; Domain : Glyco_hydro_20 (196-500), PF00728.15	AT1G65590.1	5.00E-178	621	62.60504202	0.708602685	GO:0009505,GO:0005618,GO:0005975	B9RM00_RICCO	0	643	66.45435244	0.70114371	GO:0004563,GO:0043169,GO:0005975	NODE_6170_length_56_cov_199.553574	4.00E-25	116	98.64864865	0.029835903	PUT-175a-Picea_glauca-8903	0	2955	99.11616162	0.787667827	NA	NA	NA	NA	NA	NA	NA	NA	NA	NA	4061	1916	3237	2452	2315	1998
CL889Contig1	1983	1820	768	code:111	Domain : AdoHcyase (13-259), PF05221.10; Domain : AdoHcyase_NAD (240-328), PF00670.14	NA	NA	NA	NA	NA	NA	B8LLL7_PICSI	0	622	99.23018293	0.734241049	GO:0004013,GO:0005488,GO:0006730	CL836Contig1	0	1957	89.57219251	0.754412506	PUT-175a-Picea_glauca-45251	0	2855	99.66777409	0.758951084	EF676221	0	3474	99.40540541	0.932425618	NA	NA	NA	NA	NA	3618	2074	2706	3046	2719	2782
CL88Contig1	955	464	634	code:111	NA	NA	NA	NA	NA	NA	NA	NA	NA	NA	NA	NA	NA	FCL79Contig4	5.00E-63	241	100	0.130890052	PUT-175a-Picea_glauca-20313	1.00E-27	125	83.20610687	0.137172775	PUT-175a-Picea_sitchensis-19370	6.00E-28	125	83.20610687	0.137172775	gi|226875271|gb|EU998739.3|	0	1836	100	1	8910	6765	13118	6620	5481	5836
CL891Contig1	1020	2	631	code:011	Family : Calreticulin (1-49), PF00262.11	AT5G07340.2	2.00E-56	216	52.13270142	0.617647059	GO:0006457,GO:0051082,GO:0005509	C0PT78_PICSI	8.00E-114	411	97.61904762	0.617647059	GO:0005783,GO:0005509,GO:0051082,GO:0006457	FCL5032Contig1	0	829	85.43209877	0.793137255	PUT-175a-Picea_glauca-30833	0	1881	98.62745098	1	PUT-175a-Picea_sitchensis-28569	0	1854	98.51337958	0.989215686	NA	NA	NA	NA	NA	1203	430	854	718	724	652
CL892Contig1	1817	165	1214	code:111	Repeat : WD40 (11-43), PF00400.25; Repeat : WD40 (55-89), PF00400.25; Repeat : WD40 (101-130), PF00400.25; Repeat : WD40 (146-174), PF00400.25; Repeat : WD40 (187-214), PF00400.25; Repeat : WD40 (262-297), PF00400.25	AT1G52730.1	8.00E-145	511	76.74418605	0.56796918	GO:0000166,GO:0008150,*	D7TBW1_VITVI	6.00E-151	535	79.65116279	0.56796918	NA	NODE_57103_length_46_cov_16.434782	3.00E-29	129	96.05263158	0.041827188	PUT-175a-Picea_glauca-8049264	0	3351	99.74576271	0.974133187	BT123790	0	1315	99.56709957	0.381397909	NA	NA	NA	NA	NA	878	362	672	398	401	346
CL893Contig1	964	2	544	code:011	Domain : UQ_con (38-174), PF00179.19; Domain : RWD (82-143), PF05773.15	AT5G53300.4	7.00E-82	300	95.27027027	0.460580913	GO:0005575,GO:0006511,GO:0004842,*	C0PPT0_PICSI	4.00E-85	315	100	0.460580913	GO:0019787,GO:0043687,GO:0051246	PUT7581	0	821	93.84328358	0.556016598	PUT-175a-Picea_glauca-14349263	0	1733	98.72611465	0.977178423	PUT-175a-Picea_sitchensis-10873	0	1784	98.75518672	1	NA	NA	NA	NA	NA	3357	2792	2819	2712	2437	2515
CL894Contig1	790	789	502	code:011	NA	NA	NA	NA	NA	NA	NA	NA	NA	NA	NA	NA	NA	PUT1054	2.00E-83	308	97.1563981	0.303797468	PUT-175a-Picea_glauca-43506	2.00E-172	606	96.13668693	0.569620253	PUT-175a-Picea_sitchensis-7289	3.00E-176	617	97.72727273	0.569620253	NA	NA	NA	NA	NA	43	22	15	25	32	17
CL895Contig1	1273	665	934	code:111	Family : ARD (2-67), PF03079.7; Domain : Cupin_2 (3-50), PF07883.4	NA	NA	NA	NA	NA	NA	NA	NA	NA	NA	NA	NA	PUT3239	9.00E-51	200	96.82539683	0.098193244	PUT-175a-Picea_glauca-19970	0	2084	99.20071048	0.884524745	PUT-175a-Picea_sitchensis-16541	0	1886	98.74396135	0.813040063	NA	NA	NA	NA	NA	3090	1988	2605	2688	2579	1957
CL896Contig1	1941	1567	491	code:111	Domain : Peptidase_M24 (22-225), PF00557.17	AT3G51800.3	9.00E-145	511	78.29912023	0.527047913	GO:0006508,GO:0009987	A9NUM6_PICSI	0	682	98.94736842	0.587326121	GO:0004177,GO:0008235,GO:0009987,GO:0006508	NA	NA	NA	NA	NA	PUT-175a-Picea_glauca-23964	0	3307	99.15254237	0.911901082	PUT-175a-Picea_sitchensis-10093	0	3409	98.96457766	0.945388975	NA	NA	NA	NA	NA	1387	702	957	857	923	788
CL897Contig1	863	551	93	code:111	NA	NA	NA	NA	NA	NA	NA	NA	NA	NA	NA	NA	NA	NA	NA	NA	NA	NA	PUT-175a-Picea_glauca-42834	0	1206	98.48942598	0.765932793	PUT-175a-Picea_sitchensis-22155	5.00E-127	454	97.32824427	0.302433372	NA	NA	NA	NA	NA	114	117	90	94	94	100
CL898Contig1	2569	476	1927	code:111	Family : ATP-sulfurylase (149-468), PF01747.10	AT1G19920.1	0	673	70	0.545348385	GO:0000103,GO:0004781,GO:0009507,*	E0CPM3_VITVI	0	699	79.90430622	0.488127676	GO:0004781,GO:0000103	PUT2584	0	692	95.44364508	0.162319969	PUT-175a-Picea_glauca-7411	0	4528	99.09502262	0.943168548	PUT-175a-Picea_sitchensis-13380	0	1654	98.5619469	0.350720125	NA	NA	NA	NA	NA	1138	604	902	734	616	538
CL89Contig1	1561	2	1192	code:011	Domain : Meth_synt_2 (64-387), PF01717.11; Domain : Meth_synt_1 (179-353), PF08267.5	AT3G03780.3	0	665	82.82828283	0.761050609	GO:0048046,GO:0009651,GO:0005886,GO:0009507	B8LKF4_PICSI	0	779	98.23677582	0.762972454	GO:0003871,GO:0008270,GO:0009086	FCL442Contig1	6.00E-163	573	95.62682216	0.219730942	PUT-175a-Picea_glauca-20087	0	2863	98.5237484	0.998078155	EF676217	0	2730	98.01324503	0.967328635	gi|114330036|ref|NC_008344.1|	1.00E-06	62.2	77.89473684	0.060858424	1155	514	685	632	547	322
CL8Contig1	1053	964	278	code:111	Family : Rad60-SLD (1-71), PF11976.1; Domain : ubiquitin (6-74), PF00240.16; Family : Rad60-SLD (77-147), PF11976.1; Domain : ubiquitin (82-150), PF00240.16; Family : Rad60-SLD (153-223), PF11976.1; Domain : ubiquitin (158-226), PF00240.16	AT4G05050.3	4.00E-125	444	100	0.652421652	GO:0006511,GO:0006464,GO:0005622,*	Q9ZRW9_VICFA	7.00E-124	444	100	0.652421652	GO:0005737	FCL1Contig2	0	1808	98.78296146	0.932573599	PUT-175a-Picea_glauca-31099	0	1858	99.49290061	0.932573599	PUT-175a-Picea_sitchensis-2831315	0	1802	97.66763848	0.970560304	NA	NA	NA	NA	NA	102	48	103	61	60	63
CL900Contig1	1176	696	313	code:111	Domain : TFIIS_C (89-124), PF01096.11	AT3G25940.1	1.00E-25	114	43.65079365	0.321428571	GO:0030528,GO:0008270,GO:0045449,GO:0003676	A9SFI8_PHYPA	2.00E-40	167	61.15702479	0.306122449	GO:0003676,GO:0030528,GO:0008270	NA	NA	NA	NA	NA	GQ03213_G19.1	0	883	98.54166667	0.408163265	PUT-175a-Picea_sitchensis-26473	0	881	98.53862213	0.407312925	NA	NA	NA	NA	NA	179	134	154	144	123	125
CL901Contig1	1147	3	368	code:011	NA	AT2G21160.1	1.00E-41	167	49.75845411	0.525719268	GO:0005774,GO:0009535,GO:0005886,GO:0005773	C9E1T6_9ROSI	6.00E-52	206	54.46808511	0.601569311	NA	NODE_20422_length_237_cov_25.270042	9.00E-36	150	95.78947368	0.080209241	PUT-175a-Picea_glauca-3449269	0	1942	97.83197832	0.962510898	PUT-175a-Picea_sitchensis-11527	0	1932	97.73755656	0.962510898	NA	NA	NA	NA	NA	712	340	575	487	522	469
CL905Contig1	2370	1	1611	code:011	Domain : Pkinase (62-318), PF00069.18; Domain : Pkinase_Tyr (62-314), PF07714.10; Domain : efhand (366-393), PF00036.25; Domain : efhand (438-463), PF00036.25; Domain : efhand (474-500), PF00036.25	AT3G51850.1	0	805	74.57305503	0.664556962	GO:0004674,GO:0005524,GO:0006499,GO:0004672,GO:0005509,GO:0006468,GO:0005886	C0PQ38_PICSI	0	1063	99.81096408	0.669620253	GO:0005524,GO:0005509,GO:0005515,GO:0004674,GO:0006468	NODE_62623_length_150_cov_17.266666	1.00E-07	58.4	100	0.012658228	PUT-175a-Picea_glauca-32511	0	3151	99.28783383	0.710970464	BT070414	0	4461	99.49281488	0.998312236	NA	NA	NA	NA	NA	755	416	546	504	443	402
CL906Contig1	968	371	748	code:111	Family : Ribosomal_S26e (1-109), PF01283.12	AT3G56340.1	1.00E-27	120	85.36585366	0.254132231	GO:0016020,GO:0006412,GO:0003735,GO:0022626	A9NL80_PICSI	3.00E-34	146	100	0.390495868	GO:0005840,GO:0003735,GO:0006412	CL299Contig1	0	635	88.46153846	0.536157025	PUT-175a-Picea_glauca-36857	0	1279	99.12152269	0.705578512	PUT-175a-Picea_sitchensis-25065	0	1550	99.27184466	0.851239669	NA	NA	NA	NA	NA	1460	1062	1162	1135	1319	1251
CL909Contig1	1669	698	1669	code:101	NA	AT4G19160.3	1.00E-58	224	55.55555556	0.404433793	GO:0008150,*	D7TFB8_VITVI	1.00E-60	235	61.80257511	0.406231276	NA	NA	NA	NA	NA	NA	PUT-175a-Picea_glauca-28034	0	2703	97.81456954	0.904733373	NA	NA	NA	NA	NA	NA	NA	NA	NA	NA	687	282	420	398	449	233
CL912Contig1	1087	236	580	code:111	Domain : Redoxin (6-101), PF08534.3	NA	NA	NA	NA	NA	NA	NA	NA	NA	NA	NA	NA	NODE_14515_length_125_cov_33.287998	8.00E-18	91.1	100	0.04323827	PUT-175a-Picea_glauca-37771	0	1940	98.50746269	0.986200552	PUT-175a-Picea_sitchensis-6767	0	1659	98.47826087	0.846366145	NA	NA	NA	NA	NA	1963	1204	1714	1703	1627	1649
CL914Contig1	2220	140	1036	code:111	Domain : Tubulin (2-76), PF00091.18; Domain : Tubulin_C (115-236), PF03953.10	AT5G23860.2	3.00E-158	556	95.95959596	0.401351351	GO:0010583,GO:0045298,GO:0005515,GO:0009409,GO:0007017,GO:0005200,*	C0PPY0_PICSI	3.00E-162	573	99.66555184	0.404054054	GO:0005874,GO:0005525,GO:0003924,GO:0005198,GO:0007018,GO:0051258	FCL1648Contig1	4.00E-110	398	82.86384977	0.191891892	PUT-175a-Picea_glauca-18732	0	2805	99.26764314	0.676576577	BT070354	0	2788	99.26075269	0.67027027	NA	NA	NA	NA	NA	2570	1255	1974	1942	1798	1509
CL916Contig1	1994	108	1547	code:111	Domain : UDPG_MGDP_dh_N (3-186), PF03721.7; Domain : UDPG_MGDP_dh (209-306), PF00984.12; Domain : UDPG_MGDP_dh_C (328-451), PF03720.8	AT3G29360.2	0	858	87.08333333	0.722166499	GO:0016616,GO:0008152,GO:0051287,GO:0003824,GO:0055114,GO:0005488,GO:0016491	B8LQ50_PICSI	0	960	100	0.722166499	GO:0051287,GO:0016616,GO:0055114	FCL1338Contig2	0	1834	99.89583333	0.529588766	PUT-175a-Picea_glauca-23266	0	3771	99.92385787	1	EF677988	0	3732	99.59390863	0.987963892	NA	NA	NA	NA	NA	2762	682	1406	1155	1238	911
CL917Contig1	1329	2	778	code:011	Domain : ATP-synt_ab_N (4-70), PF02874.16; Family : ATP-synt_ab (126-252), PF00006.18	NA	NA	NA	NA	NA	NA	NA	NA	NA	NA	NA	NA	FCL467Contig1	0	694	96.08801956	0.307750188	PUT-175a-Picea_glauca-11925	0	2229	98.13463098	0.927765237	EF085070	0	2234	98.21573398	0.927765237	gi|187932320|ref|NC_010674.1|	8.00E-26	125	73.66946779	0.268623025	1641	589	1281	778	779	636
CL918Contig1	1274	684	205	code:111	NA	NA	NA	NA	NA	NA	NA	A9NML6_PICSI	1.00E-42	175	99.35897436	0.388540031	GO:0005853,GO:0003746	FCL240Contig1	1.00E-46	187	99.04761905	0.082417582	PUT-175a-Picea_glauca-2449271	0	2267	99.02439024	0.96389325	PUT-175a-Picea_sitchensis-18900	0	2315	99.11788292	0.978806907	NA	NA	NA	NA	NA	4313	2506	2262	2323	2701	2499
CL920Contig1	1508	1508	159	code:011	Domain : GalKase_gal_bdg (56-91), PF10509.2; Family : GHMP_kinases_N (168-223), PF00288.19; Family : GHMP_kinases_C (348-424), PF08544.6	AT3G10700.1	7.00E-128	454	59.53488372	0.833554377	GO:0005737	B8LS15_PICSI	0	768	98.8179669	0.841511936	GO:0005737,GO:0005524,GO:0004335,GO:0006012	NA	NA	NA	NA	NA	PUT-175a-Picea_glauca-8107	0	2842	99.33687003	1	EF678717	0	2830	99.20424403	1	NA	NA	NA	NA	NA	413	266	356	352	317	231
CL922Contig1	748	199	450	code:111	Family : RNA_pol_Rpb8 (7-77), PF03870.8	NA	NA	NA	NA	NA	NA	NA	NA	NA	NA	NA	NA	NA	NA	NA	NA	NA	PUT-175a-Picea_glauca-4970	0	1358	98.91891892	0.989304813	PUT-175a-Picea_sitchensis-25735	0	1206	98.07692308	0.903743316	NA	NA	NA	NA	NA	287	187	181	141	171	177
CL924Contig1	2667	2421	361	code:111	Family : HSP70 (58-665), PF00012.13; Family : MreB_Mbl (178-425), PF06723.6	AT5G28540.1	0	1040	86.8878357	0.712035996	GO:0005774,GO:0005524,GO:0005618,GO:0005886,GO:0005773,GO:0009507	B8LS17_PICSI	0	1239	99.85007496	0.750281215	GO:0005524	NODE_19597_length_57_cov_67.947365	6.00E-25	116	100	0.022497188	PUT-175a-Picea_glauca-30277	0	4917	99.34815951	0.977877765	PUT-175a-Picea_sitchensis-873	0	4832	99.33826392	0.96287964	gi|119952806|ref|NC_008710.1|	3.00E-09	71.8	100	0.013873266	2058	1819	1875	2575	2635	2539
CL925Contig1	1657	1	1329	code:011	Domain : Peptidase_C14 (28-440), PF00656.15	AT1G79340.1	2.00E-143	506	63.76470588	0.754978877	GO:0006508,GO:0005886	Q70VV0_PICAB	0	812	98.5645933	0.756789378	GO:0004197,GO:0006508	NA	NA	NA	NA	NA	PUT-175a-Picea_glauca-26625	0	3048	98.72958258	0.995171998	PUT-175a-Picea_sitchensis-11220	0	2982	98.82207068	0.971031986	NA	NA	NA	NA	NA	1087	569	754	652	666	569
CL926Contig1	2228	1793	447	code:111	Family : DUF3474 (2-140), PF11960.1; Domain : FA_desaturase (147-402), PF00487.17	AT3G11170.1	0	634	74.7311828	0.496858169	GO:0009941,GO:0009507	Q9FEV0_PICAB	0	937	100	0.604578097	GO:0016491,GO:0006629,GO:0055114	NODE_36318_length_53_cov_136.641510	1.00E-21	104	98.61111111	0.024236984	PUT-175a-Picea_glauca-34113	0	4013	99.07063197	0.965439856	PUT-175a-Picea_sitchensis-19752	0	3938	98.46654275	0.965439856	NA	NA	NA	NA	NA	4722	3617	3835	3179	3040	2861
CL927Contig1	2317	657	1940	code:111	Family : O-FucT (110-393), PF10250.2	AT3G21190.1	5.00E-107	385	43.92523364	0.554164868	GO:0005794,*	B8LKR2_PICSI	0	853	99.29906542	0.554164868	NA	NODE_5914_length_53_cov_226.981125	2.00E-24	114	100	0.025463962	PUT-175a-Picea_glauca-13984	0	3746	99.59432049	0.851100561	PUT-175a-Picea_sitchensis-28483	0	3228	99.64643489	0.732412603	NA	NA	NA	NA	NA	2982	1161	2056	1663	1624	1288
CL929Contig1	785	169	783	code:101	Family : PsbY (96-128), PF06298.4; Family : PsbY (177-203), PF06298.4	NA	NA	NA	NA	NA	NA	A9NZQ0_PICSI	2.00E-73	276	97.95918367	0.749044586	GO:0016021,GO:0009523,GO:0030145,GO:0015979	PUT7330	0	835	97.64453961	0.594904459	PUT-175a-Picea_glauca-25443	0	1481	99.36305732	1	EF677197	0	1333	99.01960784	0.90955414	NA	NA	NA	NA	NA	1219	1365	2494	2440	1806	1871
CL92Contig1	933	161	523	code:111	Family : Ribosomal_60s (77-120), PF00428.12	AT5G57290.3	3.00E-12	69.7	69.76744186	0.138263666	GO:0006414,GO:0003735	A9NPS6_PICSI	2.00E-20	100	98.34710744	0.389067524	GO:0005840,GO:0003735,GO:0006414	NODE_37668_length_227_cov_384.114532	2.00E-132	471	98.44357977	0.27545552	PUT-175a-Picea_glauca-36481	0	1740	99.14346895	1	PUT-175a-Picea_sitchensis-3555	0	1625	97.21329046	1	NA	NA	NA	NA	NA	866	818	742	1353	1258	1343
CL930Contig1	1053	2	1039	code:011	Family : FAE1_CUT1_RppA (5-218), PF08392.5; Domain : Chal_sti_synt_N (59-137), PF00195.12; Domain : Chal_sti_synt_C (240-289), PF02797.8	AT1G01120.1	3.00E-92	335	55.70934256	0.823361823	GO:0022626	Q2HTC9_MEDTR	6.00E-95	348	56.75675676	0.831908832	GO:0016020,GO:0008415,GO:0006633	NA	NA	NA	NA	NA	NA	NA	NA	NA	NA	NA	NA	NA	NA	NA	NA	NA	NA	NA	NA	78	70	92	75	89	84
CL934Contig1	904	684	280	code:111	Family : HSP20 (29-132), PF00011.14	AT5G37670.1	1.00E-28	124	51.09489051	0.431415929	GO:0003674,GO:0009408,*	A9P171_PICSI	3.00E-65	249	99.25925926	0.44800885	NA	NA	NA	NA	NA	NA	PUT-175a-Picea_glauca-33984	0	1290	99.49421965	0.997787611	EF087388	0	1417	97.98742138	0.869469027	NA	NA	NA	NA	NA	156	79	130	113	134	105
CL935Contig1	953	370	615	code:111	NA	AT3G48180.1	4.00E-11	65.9	42.30769231	0.245540399	GO:0003674,GO:0005575,GO:0008150,*	B8LNY7_PICSI	1.00E-39	164	98.7804878	0.258132214	NA	NA	NA	NA	NA	NA	GQ02908_B15.1	0	1665	98.47494553	0.961175236	EF677547	0	1665	98.26839827	0.967471144	NA	NA	NA	NA	NA	531	463	468	663	630	688
CL936Contig1	1135	1133	102	code:011	Family : S6PP (102-278), PF05116.6	AT1G04920.1	4.00E-61	232	44.27244582	0.824669604	GO:0009058,GO:0005985	B8LLM0_PICSI	3.00E-72	273	58.18181818	0.68722467	GO:0009058	NA	NA	NA	NA	NA	PUT-175a-Picea_glauca-25329	0	2052	99.08842297	0.966519824	PUT-175a-Picea_sitchensis-25553	0	988	98.51301115	0.474008811	NA	NA	NA	NA	NA	363	116	242	136	143	110
CL937Contig1	1025	3	680	code:011	Family : Ribosomal_L13 (32-145), PF00572.11	AT3G24830.1	5.00E-87	318	79	0.585365854	GO:0016020,GO:0006412,GO:0003735,GO:0022626	A9NNL7_PICSI	7.00E-105	381	99.5	0.585365854	GO:0015934,GO:0003735,GO:0006412	PUT792	7.00E-88	323	98.30497715	0.213658537	PUT-175a-Picea_glauca-17467	0	1858	99.59798995	0.997073171	PUT-175a-Picea_sitchensis-26860	0	1856	99.69635628	0.993170732	NA	NA	NA	NA	NA	1614	2252	1662	2159	2037	2760
CL938Contig1	1159	1158	286	code:011	Domain : RS4NT (31-68), PF08071.5; Family : S4 (71-117), PF01479.18; Family : Ribosomal_S4e (122-197), PF00900.13; Family : KOW (205-238), PF00467.22	AT5G58420.1	1.00E-118	423	87.45098039	0.660051769	GO:0016020,GO:0005730,GO:0022626	A9NKK9_PICSI	3.00E-134	479	100	0.662640207	GO:0005840,GO:0003723,GO:0003735,GO:0006412	NODE_21962_length_202_cov_43.133663	1.00E-100	365	93.96551724	0.200172563	PUT-175a-Picea_glauca-31107	0	2067	99.0990991	0.957722174	EF082967	0	2077	99.01610018	0.964624676	NA	NA	NA	NA	NA	3311	1919	2718	1985	2327	2106
CL939Contig1	1846	206	1468	code:111	Domain : DnaJ (14-71), PF00226.24; Family : DnaJ_CXXCXGXG (138-217), PF00684.12; Family : DnaJ_C (254-348), PF01556.11	AT3G44110.1	1.00E-171	600	74.47306792	0.684182015	GO:0005524,GO:0005730,GO:0005618,GO:0031072,GO:0051082,GO:0005886	C0PQA1_PICSI	0	765	100	0.684182015	GO:0005737,GO:0005524,GO:0031072,GO:0046872,GO:0051082,GO:0006457,GO:0009408	PUT487	2.00E-57	223	98.42519685	0.068255688	PUT-175a-Picea_glauca-31741	0	3486	99.83579639	0.989707476	PUT-175a-Picea_sitchensis-23359	0	3378	99.77452086	0.96099675	NA	NA	NA	NA	NA	4488	2673	3272	2822	2711	2412
CL93Contig1	709	708	478	code:011	Family : Ribosomal_L39 (35-76), PF00832.13	AT4G31985.1	6.00E-23	104	92	0.211565585	GO:0006412,GO:0003735	B8LNN1_PICSI	4.00E-24	112	100	0.215796897	GO:0005840,GO:0003735,GO:0006412	PUT8056	0	723	98.72122762	0.551480959	PUT-175a-Picea_glauca-8442	0	737	98.05825243	0.578279267	EF677439	0	748	97.86223278	0.590973202	NA	NA	NA	NA	NA	1128	5465	1456	3867	3561	4811
CL941Contig1	1206	164	715	code:111	Domain : Linker_histone (1-64), PF00538.12	AT2G18050.1	4.00E-17	86.3	59.70149254	0.166666667	GO:0005634,GO:0000786	E0ZGA2_PICSI	2.00E-30	134	100	0.171641791	GO:0000786,GO:0005634,GO:0003677,GO:0006334	PUT6718	5.00E-130	464	89.47368421	0.313432836	PUT-175a-Picea_glauca-10296	0	2142	97.75	0.995024876	PUT-175a-Picea_sitchensis-23957	0	1929	97.77777778	0.895522388	NA	NA	NA	NA	NA	4169	2607	3478	1992	2097	1989
CL942Contig1	1046	850	1044	code:101	NA	AT5G06290.1	2.00E-104	376	77.08333333	0.68833652	GO:0048046,GO:0042742,GO:0009570,GO:0009507	A9NRA2_PICSI	4.00E-129	462	96.4	0.809751434	GO:0016209,GO:0016491,GO:0045454	PUT1267	2.00E-169	594	93.57326478	0.371892925	PUT-175a-Picea_glauca-5849270	0	1859	99.79550102	0.93499044	PUT-175a-Picea_sitchensis-13119	0	1773	99.78563773	0.891969407	NA	NA	NA	NA	NA	3925	1980	3144	2283	2248	2103
CL943Contig1	908	26	727	code:111	Domain : Thaumatin (38-233), PF00314.10	AT4G11650.1	2.00E-76	282	61.95121951	0.677312775	GO:0012505,GO:0009651	D3IZ06_PINMO	2.00E-124	446	87.60683761	0.773127753	NA	ABYSS3_1_1696_51_3449	3.00E-20	98.7	100	0.056167401	PUT-175a-Picea_glauca-21582	0	1698	99.11797133	0.998898678	PUT-175a-Picea_sitchensis-5725	0	1669	98.56670342	0.998898678	NA	NA	NA	NA	NA	139	240	166	207	196	241
CL944Contig1	1220	435	1220	code:101	Family : PRMT5 (51-196), PF05185.9; Family : PrmA (74-154), PF06325.6; Domain : MTS (74-147), PF05175.7; Family : Met_10 (74-151), PF02475.9; Domain : Methyltransf_11 (79-177), PF08241.5	AT4G29510.1	3.00E-114	409	75.09025271	0.654098361	GO:0006479	A9NV48_PICSI	1.00E-152	540	100	0.663934426	GO:0005737,GO:0008276	PUT1375	9.00E-07	54.5	100	0.02295082	PUT-175a-Picea_glauca-29577	0	1733	97.85495403	0.800819672	EF085202	0	1894	98.83608147	0.845081967	NA	NA	NA	NA	NA	304	170	200	130	159	153
CL945Contig1	816	815	300	code:011	NA	AT1G19880.1	1.00E-11	67.4	50.81967213	0.220588235	GO:0005575,GO:0008536,GO:0008150,*	B9R853_RICCO	3.00E-11	70.1	52.54237288	0.216911765	NA	NA	NA	NA	NA	NA	PUT-175a-Picea_glauca-31655	0	1492	99.43960149	1	PUT-175a-Picea_sitchensis-24799	0	1481	99.31506849	1	NA	NA	NA	NA	NA	250	147	194	159	190	146
CL946Contig1	1060	950	462	code:111	Domain : Ribosomal_S6 (4-95), PF01250.10	AT3G18760.1	2.00E-32	136	60	0.353773585	GO:0005840,GO:0006412,GO:0003735,GO:0019843	A9NKL3_PICSI	1.00E-68	261	97.54601227	0.461320755	GO:0005840,GO:0019843,GO:0003735,GO:0006412	NA	NA	NA	NA	NA	PUT-175a-Picea_glauca-34623	0	1877	98.90981169	0.951886792	EF081793	0	1700	98.80043621	0.86509434	NA	NA	NA	NA	NA	382	487	375	392	429	490
CL948Contig1	1270	1269	850	code:011	NA	NA	NA	NA	NA	NA	NA	NA	NA	NA	NA	NA	NA	PUT1596	3.00E-150	531	96.65471924	0.35511811	PUT-175a-Picea_glauca-26602	2.00E-151	537	96.21522444	0.362992126	PUT-175a-Picea_sitchensis-27340	3.00E-148	525	95.50691244	0.362992126	NA	NA	NA	NA	NA	510	184	388	475	500	351
CL94Contig1	766	100	558	code:111	Family : Rad60-SLD (1-71), PF11976.1; Domain : ubiquitin (6-74), PF00240.16; Family : Rad60-SLD (77-147), PF11976.1; Domain : ubiquitin (82-150), PF00240.16	NA	NA	NA	NA	NA	NA	NA	NA	NA	NA	NA	NA	PUT2449	0	1171	98.5915493	0.832898172	PUT-175a-Picea_glauca-6287	0	1444	99.34725849	1	PUT-175a-Picea_sitchensis-28703	0	1444	99.34725849	1	NA	NA	NA	NA	NA	379	292	285	285	321	276
CL950Contig1	2257	2121	544	code:111	Domain : PFK (82-327), PF00365.13	NA	NA	NA	NA	NA	NA	NA	NA	NA	NA	NA	NA	NODE_19128_length_54_cov_121.944443	7.00E-24	112	100	0.025697829	PUT-175a-Picea_glauca-38043	0	4072	98.77495463	0.976517501	EF677923	0	4051	98.77161056	0.973859105	NA	NA	NA	NA	NA	1793	598	1139	809	875	643
CL953Contig1	715	2	190	code:010	NA	NA	NA	NA	NA	NA	NA	C0PS91_PICSI	7.00E-22	105	92.15686275	0.213986014	GO:0009707,GO:0005525,GO:0015450,GO:0006886	NODE_29180_length_382_cov_80.748688	4.00E-48	191	96.82539683	0.172027972	GQ03309_J15.1	0	1148	97.76785714	0.935664336	PUT-175a-Picea_sitchensis-12399	0	1148	98.04804805	0.927272727	NA	NA	NA	NA	NA	251	87	146	99	77	76
CL959Contig1	870	135	668	code:111	Family : DUF567 (16-170), PF04525.5	NA	NA	NA	NA	NA	NA	A9NZ78_PICSI	1.00E-87	295	96.77419355	0.581609195	NA	NODE_50162_length_265_cov_16.864151	3.00E-53	208	94.73684211	0.170114943	PUT-175a-Picea_glauca-17380	0	1365	97.96954315	0.9	EF086683	0	1375	98.10126582	0.902298851	NA	NA	NA	NA	NA	190	71	94	86	92	62
CL95Contig1	3830	3828	826	code:011	Family : GDC-P (41-468), PF02347.9; Family : GDC-P (485-761), PF02347.9; Family : Beta_elim_lyase (566-710), PF01212.14	AT4G33010.1	0	1603	81.09756098	0.77075718	GO:0048046,GO:0009941,GO:0005739,GO:0009507	B9HDN2_POPTR	0	1625	81.92893401	0.77154047	GO:0004375,GO:0030170,GO:0019464,GO:0055114	PUT5147	4.00E-137	489	98.03028482	0.109138381	PUT-175a-Picea_glauca-36272	0	5857	98.93470454	0.838120104	PUT-175a-Picea_sitchensis-17641	0	6872	99.17733277	1	gi|75906225|ref|NC_007413.1|	1.00E-19	106	78.57142857	0.040208877	17093	7938	11856	8942	7538	6657
CL960Contig1	1004	905	393	code:111	Family : Dehydrin (52-137), PF00257.12; Family : Dehydrin (129-167), PF00257.12	NA	NA	NA	NA	NA	NA	A9XLM9_PICAB	5.00E-52	206	98.03921569	0.457171315	GO:0006950,GO:0009415	CL113Contig1	0	869	93.48591549	0.559760956	PUT-175a-Picea_glauca-31081	0	1542	98.67673059	0.974103586	PUT-175a-Picea_sitchensis-28962	0	1496	97.88732394	0.84063745	NA	NA	NA	NA	NA	1829	1551	1257	1206	840	706
CL961Contig1	835	3	596	code:011	NA	NA	NA	NA	NA	NA	NA	A9NM70_PICSI	1.00E-11	71.2	96.875	0.11497006	NA	NA	NA	NA	NA	NA	PUT-175a-Picea_glauca-40246	0	1561	99.28143713	0.998802395	EF082369	9.00E-85	314	97.71428571	0.209580838	NA	NA	NA	NA	NA	340	196	246	273	239	230
CL963Contig1	826	2	538	code:011	Family : DAHP_synth_2 (2-150), PF01474.9	AT1G22410.1	1.00E-76	283	83.85093168	0.584745763	GO:0016020,GO:0003849	Q6YH16_VITVI	2.00E-79	296	86.66666667	0.599273608	GO:0003849,GO:0009073	NODE_25103_length_116_cov_73.232758	8.00E-54	210	97.45762712	0.142857143	PUT-175a-Picea_glauca-29761	0	1559	98.57374106	1	PUT-175a-Picea_sitchensis-29883	0	1542	99.031477	1	gi|26986745|ref|NC_002947.3|	2.00E-06	60.3	100	0.037530266	573	398	339	330	239	220
CL966Contig1	1689	2	1687	code:001	Domain : DnaJ (81-160), PF00226.24; Domain : Myb_DNA-binding (455-495), PF00249.24	AT3G11450.1	3.00E-160	562	64.08839779	0.957371226	GO:0003677,GO:0031072	B9GLT2_POPTR	2.00E-176	620	70.09345794	0.95026643	GO:0005634,GO:0003677,GO:0031072,GO:0051082,GO:0006457,GO:0045449	NA	NA	NA	NA	NA	PUT-175a-Picea_glauca-25968	0	3155	99.11032028	0.998223801	PUT-175a-Picea_sitchensis-25571	0	2040	99.26267281	0.642391948	NA	NA	NA	NA	NA	501	279	447	310	266	322
CL967Contig1	981	170	916	code:111	Domain : Methyltransf_3 (65-201), PF01596.10	NA	NA	NA	NA	NA	NA	A9NQ07_PICSI	5.00E-121	435	84.83606557	0.74617737	GO:0008171	CL810Contig1	0	887	87.77472527	0.742099898	PUT-175a-Picea_glauca-31980	0	1727	98.92241379	0.945973496	EF083370	0	887	87.77472527	0.742099898	NA	NA	NA	NA	NA	221	156	238	187	171	153
CL968Contig1	2051	2	991	code:011	Domain : NAD_binding_1 (211-313), PF00175.14	AT1G15140.1	1.00E-86	317	62.8458498	0.36567528	GO:0009941,GO:0055114,GO:0009579,GO:0009570,GO:0009507	B9T1V7_RICCO	1.00E-87	325	63.63636364	0.367137981	GO:0016491,GO:0055114	NODE_38537_length_108_cov_25.675926	2.00E-16	87.2	97.91666667	0.023403218	GQ02902_N24.1	0	1631	98.53438557	0.432471965	EF678030	0	1206	98.48942598	0.32130668	NA	NA	NA	NA	NA	903	814	804	785	638	638
CL969Contig1	1099	324	650	code:111	NA	NA	NA	NA	NA	NA	NA	NA	NA	NA	NA	NA	NA	NA	NA	NA	NA	NA	NA	NA	NA	NA	NA	NA	NA	NA	NA	NA	NA	NA	NA	NA	NA	178	121	66	126	112	93
CL96Contig1	903	718	299	code:111	Domain : Ribosomal_L14 (21-140), PF00238.12	AT3G04400.1	4.00E-75	278	96.42857143	0.465116279	GO:0003735	A9NS49_PICSI	9.00E-76	284	100	0.465116279	GO:0005840,GO:0003735,GO:0006412	PUT7605	0	929	96.40933573	0.61683278	GQ02906_K15.1	0	1581	97.56367663	1	PUT-175a-Picea_sitchensis-23937	0	1410	99.20634921	0.837209302	NA	NA	NA	NA	NA	845	655	839	962	906	1026
CL970Contig1	1602	247	1275	code:111	Domain : S1 (19-92), PF00575.16; Family : EIF_2_alpha (129-260), PF07541.5	AT2G40290.1	2.00E-147	519	80.52325581	0.642322097	GO:0003743,GO:0003723,GO:0005634,GO:0006412	A9NN70_PICSI	1.00E-173	610	99.12536443	0.642322097	GO:0005850,GO:0003743	PUT3073	7.00E-34	144	96.42857143	0.052434457	PUT-175a-Picea_glauca-25567	0	2811	97.89272031	0.965667915	PUT-175a-Picea_sitchensis-4778	0	2675	97.91806582	0.917602996	NA	NA	NA	NA	NA	859	500	697	564	543	514
CL974Contig1	935	720	268	code:111	Domain : PP-binding (69-135), PF00550.18	AT4G25050.1	4.00E-29	125	61.47540984	0.39144385	GO:0009941,GO:0009570,GO:0009507	A9NK69_PICSI	7.00E-69	261	99.25925926	0.43315508	GO:0000036,GO:0048037,GO:0031177,GO:0006633	CL1055Contig1	8.00E-179	625	94.80519481	0.411764706	PUT-175a-Picea_glauca-44871	0	1502	98.45238095	0.898395722	EF081642	0	1684	98.81593111	0.993582888	NA	NA	NA	NA	NA	3919	1429	3463	2291	2445	1929
CL976Contig1	1550	483	995	code:111	Domain : TIM (1-163), PF00121.11	NA	NA	NA	NA	NA	NA	A9NRN6_PICSI	4.00E-118	339	99.43181818	0.489677419	GO:0004807	ABYSS3_2_12_46_4735	4.00E-17	89.1	100	0.029677419	PUT-175a-Picea_glauca-22274	0	2582	99.2769342	0.892258065	PUT-175a-Picea_sitchensis-10409	0	2740	99.0521327	0.952903226	NA	NA	NA	NA	NA	3028	1298	1961	1876	1898	1432
CL979Contig1	819	3	365	code:011	Domain : Oxidored_FMN (1-120), PF00724.13	AT1G76690.1	2.00E-55	213	66.44736842	0.556776557	GO:0009611,GO:0016629,*	A9NT17_PICSI	8.00E-79	294	97.33333333	0.549450549	GO:0010181,GO:0016491	FCL300Contig2	0	635	89.02439024	0.600732601	PUT-175a-Picea_glauca-18422	0	1506	96.99587624	1	EF084460	0	1244	96.69930031	0.896214896	NA	NA	NA	NA	NA	407	181	246	159	197	166
CL97Contig1	1157	263	757	code:111	Family : ATP-synt_C (14-78), PF00137.14; Family : ATP-synt_C (93-154), PF00137.14	AT1G19910.1	8.00E-55	211	94.54545455	0.427830596	GO:0015986,GO:0005774,GO:0005773	A9NL02_PICSI	7.00E-56	219	98.78787879	0.427830596	GO:0016021,GO:0033179,GO:0015078,GO:0015986	PUT543	0	675	93.9675174	0.371650821	PUT-175a-Picea_glauca-43473	0	2077	98.75776398	0.974070873	PUT-175a-Picea_sitchensis-5963	0	1784	98.56410256	0.842696629	NA	NA	NA	NA	NA	2206	1801	2498	2711	2616	2479
CL981Contig1	1262	3	1262	code:001	Family : EXS (103-418), PF03124.7	AT5G35730.1	1.00E-159	560	64.73429952	0.979397781	GO:0003674,GO:0016021,GO:0008150,*	D7TEP2_VITVI	5.00E-166	585	66.3507109	0.998415214	GO:0016021	NA	NA	NA	NA	NA	PUT-175a-Picea_glauca-19997	0	1458	99.35316947	0.61251981	PUT-175a-Picea_sitchensis-17242	0	1233	99.09638554	0.52614897	NA	NA	NA	NA	NA	505	162	295	190	193	163
CL985Contig1	719	416	718	code:101	Repeat : WD40 (63-98), PF00400.25	AT1G71840.1	2.00E-15	79.3	51.45631068	0.429763561	GO:0000166,GO:0005834,GO:0008150,*	B8LPU3_PICSI	7.00E-43	174	99.00990099	0.421418637	NA	NA	NA	NA	NA	NA	PUT-175a-Picea_glauca-35449	0	1108	98.36333879	0.848400556	EF677877	0	1202	99.2248062	0.895688456	NA	NA	NA	NA	NA	229	152	153	172	142	117
CL986Contig1	755	117	755	code:101	Family : PAP_fibrillin (69-211), PF04755.5	AT3G23400.1	4.00E-30	128	57.24137931	0.57218543	GO:0016020,GO:0010287,GO:0009535,GO:0005634,GO:0009579,GO:0031977,GO:0005198,GO:0009507	A9NZ07_PICSI	8.00E-79	269	97.13595583	0.905960265	NA	ABYSS3_1_1034_50_4369	1.00E-19	96.8	100	0.066225166	PUT-175a-Picea_glauca-7659	0	787	98.37209302	0.569536424	EF086610	0	1346	99.30555556	0.953642384	NA	NA	NA	NA	NA	284	470	265	335	266	327
CL987Contig1	2466	3	1670	code:011	Family : E1-E2_ATPase (2-84), PF00122.13; Domain : Hydrolase (89-414), PF00702.19; Family : Cation_ATPase_C (485-553), PF00689.14	NA	NA	NA	NA	NA	NA	NA	NA	NA	NA	NA	NA	PUT8290	0	714	95.97156398	0.171127332	PUT-175a-Picea_glauca-4249271	0	4005	99.30004666	0.868613139	BT124698	0	2932	99.29846939	0.635847526	NA	NA	NA	NA	NA	1766	526	993	637	574	438
CL990Contig1	972	342	971	code:101	Family : DUF1218 (60-152), PF06749.5	AT5G17210.1	7.00E-37	151	48.52941176	0.614197531	GO:0012505	D5AB11_PICSI	3.00E-102	372	96.66666667	0.648148148	NA	ABYSS7_2_953_50_6307	7.00E-18	91.1	98	0.051440329	PUT-175a-Picea_glauca-7430	0	1744	98.23468328	0.990740741	BT123409	0	1511	98.30917874	0.851851852	NA	NA	NA	NA	NA	524	438	516	758	594	610
CL991Contig1	1336	407	1090	code:111	Domain : PBD (120-152), PF00786.21	AT5G16490.1	1.00E-16	84.7	34.19354839	0.325598802	GO:0030833,GO:0051650,GO:0010215,GO:0016324,GO:0009860,GO:0017157,GO:0005515,GO:0005886,*	B9RM87_RICCO	4.00E-21	103	40.68965517	0.316616766	NA	NODE_31618_length_43_cov_53.465115	1.00E-16	87.2	97.61904762	0.033682635	GQ03107_C04.1	0	1886	98.8258317	0.760479042	PUT-175a-Picea_sitchensis-17969	0	1460	99.609375	0.574850299	NA	NA	NA	NA	NA	552	302	503	499	438	351
CL992Contig1	1984	1520	420	code:111	Domain : Ribosomal_L1 (149-352), PF00687.14	AT3G63490.1	3.00E-110	396	69.07894737	0.443044355	GO:0006396,GO:0016020,GO:0003723,GO:0009535,GO:0005634,GO:0006412,GO:0003735,GO:0009507,GO:0009570	A9P244_PICSI	0	639	98.85714286	0.527721774	GO:0015934,GO:0003723,GO:0003735,GO:0006396,GO:0006412	ABYSS5_2_565_46_5879	5.00E-17	89.1	100	0.023185484	PUT-175a-Picea_glauca-41691	0	3103	98.91259368	0.887096774	PUT-175a-Picea_sitchensis-14092	0	3059	98.96782028	0.828629032	NA	NA	NA	NA	NA	3390	2010	2491	2017	1592	1567
CL993Contig1	861	861	580	code:011	Domain : IF4E (6-75), PF01652.11	AT4G18040.1	1.00E-29	127	66.27906977	0.296167247	GO:0003723,GO:0005634,GO:0000339,GO:0005737,GO:0006413,GO:0003743,GO:0005730,GO:0005515,GO:0009615,*	A9NNZ6_PICSI	2.00E-48	194	100	0.327526132	GO:0005737,GO:0003743	NA	NA	NA	NA	NA	PUT-175a-Picea_glauca-29623	0	1550	99.51397327	0.954703833	PUT-175a-Picea_sitchensis-26927	0	1544	99.63054187	0.943089431	NA	NA	NA	NA	NA	599	253	413	292	282	263
CL994Contig1	853	126	602	code:111	Family : DcpS_C (48-150), PF11969.1; Domain : HIT (55-153), PF01230.16	AT3G56490.1	2.00E-60	229	75	0.520515826	GO:0005886	A9P0N3_PICSI	2.00E-87	323	100	0.559202814	GO:0003824	NA	NA	NA	NA	NA	PUT-175a-Picea_glauca-6426	0	1429	99.80053191	0.916764361	PUT-175a-Picea_sitchensis-111	0	1400	99.45945946	0.867526377	NA	NA	NA	NA	NA	1016	1644	798	1492	1393	1453
CL995Contig1	1902	514	1902	code:101	Domain : Glyco_hydro_14 (158-463), PF01373.10	AT3G23920.1	1.00E-155	547	69.54177898	0.577287066	GO:0005634,GO:0009414,GO:0005829,GO:0016161,GO:0005983,*	B9RWS7_RICCO	2.00E-164	580	62.58064516	0.730283912	GO:0016161,GO:0043169,GO:0000272	NODE_16489_length_398_cov_32.527637	6.00E-171	600	92.34567901	0.212933754	PUT-175a-Picea_glauca-13922	0	3328	98.7791343	0.946898002	PUT-175a-Picea_sitchensis-5930	6.00E-162	571	96.3963964	0.175078864	NA	NA	NA	NA	NA	1380	1138	1191	1108	792	736
CL996Contig1	1761	771	43	code:111	NA	AT1G08250.1	1.00E-112	404	84.51882845	0.407155026	GO:0009094	B8LLZ1_PICSI	2.00E-111	404	82.99595142	0.419080068	GO:0004664,GO:0009094	PUT2627	0	633	97.04301075	0.210107893	PUT-175a-Picea_glauca-33048	0	1596	98.73997709	0.495173197	PUT-175a-Picea_sitchensis-25780	0	1617	98.96907216	0.495173197	NA	NA	NA	NA	NA	1956	986	1919	1315	1548	1375
CL997Contig1	1095	971	360	code:111	Family : SelR (82-201), PF01641.11	AT4G21860.3	2.00E-67	253	71.92982456	0.463013699	GO:0008113,GO:0055114	C0PPS0_PICSI	2.00E-117	423	99.01960784	0.55890411	GO:0008113,GO:0055114	PUT2753	4.00E-156	550	99.65397924	0.263926941	PUT-175a-Picea_glauca-4949269	0	2029	98.34197034	1	PUT-175a-Picea_sitchensis-24045	0	2015	98.29422832	0.996347032	NA	NA	NA	NA	NA	1802	1495	1714	1715	1521	1508
CL99Contig1	594	593	174	code:011	Family : Ribosomal_L6e (34-140), PF01159.12	AT1G18540.1	5.00E-50	194	72.34042553	0.707070707	GO:0016020,GO:0006412,GO:0003735,GO:0005886,GO:0022626,GO:0009507	A9NLS7_PICSI	6.00E-65	247	98.57142857	0.707070707	GO:0005840,GO:0003735,GO:0006412	NODE_8775_length_1137_cov_35.109940	2.00E-149	527	87.33031674	0.744107744	PUT-175a-Picea_glauca-23934	0	1102	98.82154882	1	EF082215	0	1119	99.32659933	1	NA	NA	NA	NA	NA	984	284	513	378	414	306
CL9Contig1	1102	255	704	code:111	Family : PsbR (52-149), PF04725.5	AT1G79040.1	2.00E-35	147	67.64705882	0.277676951	GO:0009535,GO:0009579,GO:0009507	A9NK29_PICSI	1.00E-65	251	100	0.408348457	GO:0009654,GO:0042651,GO:0015979	PUT7733	0	1006	97.40484429	0.523593466	PUT-175a-Picea_glauca-11655	0	1304	99.56331878	0.623411978	EF085798	0	1329	99.15373766	0.643375681	NA	NA	NA	NA	NA	3445	4483	4261	5053	3746	4431
FCL1000Contig1	471	274	471	code:101	NA	NA	NA	NA	NA	NA	NA	B8LLC3_PICSI	7.00E-20	97.1	95.38461538	0.414012739	NA	NODE_34180_length_48_cov_71.854164	1.00E-21	102	89.41176471	0.180467091	PUT-175a-Picea_glauca-5822	0	869	99.56331878	0.972399151	PUT-175a-Picea_sitchensis-29397	0	850	99.11894273	0.963906582	NA	NA	NA	NA	NA	303	784	356	830	612	722
FCL1001Contig1	952	679	62	code:111	Domain : RRM_1 (9-70), PF00076.15	AT4G10110.1	8.00E-30	127	67.04545455	0.277310924	GO:0000166,GO:0003676	A9NWV4_PICSI	1.00E-106	387	99.51456311	0.649159664	GO:0003676,GO:0000166	NODE_26799_length_92_cov_74.043480	2.00E-07	56.4	100	0.030462185	PUT-175a-Picea_glauca-4091	0	1738	99.13793103	0.974789916	EF085819	0	1713	98.81593111	0.974789916	NA	NA	NA	NA	NA	451	1076	441	1304	1047	1215
FCL1004Contig1	203	3	149	code:010	NA	NA	NA	NA	NA	NA	NA	NA	NA	NA	NA	NA	NA	NODE_22016_length_36_cov_162.722229	4.00E-15	79.5	100	0.236453202	NA	NA	NA	NA	NA	EF082640	1.00E-75	281	99.32885906	0.733990148	NA	NA	NA	NA	NA	303	487	412	674	500	621
FCL1005Contig1	363	1	363	code:001	NA	AT4G22000.1	7.00E-38	152	66.08695652	0.917355372	GO:0003674,GO:0005575,GO:0008150,*	A9NRG8_PICSI	7.00E-60	229	99.0990991	0.917355372	NA	ABYSS6_2_1176_51_6870	1.00E-20	98.7	100	0.140495868	PUT-175a-Picea_glauca-16825	0	692	99.72451791	1	EF083896	0	687	99.44903581	1	NA	NA	NA	NA	NA	156	450	222	601	529	615
FCL1007Contig1	1178	342	1178	code:101	Family : NmrA (18-130), PF05368.6; Family : Epimerase (20-206), PF01370.14; Family : 3Beta_HSD (20-242), PF01073.12	AT4G30470.1	3.00E-73	272	53.0075188	0.664685908	GO:0008152,GO:0044237,GO:0003824,GO:0005488,GO:0050662	A9NL44_PICSI	3.00E-155	549	97.84946237	0.710526316	GO:0003824,GO:0050662,GO:0044237	NODE_14747_length_36_cov_284.194458	3.00E-25	116	96.96969697	0.056027165	PUT-175a-Picea_glauca-18726	0	2125	99.37833037	0.955857385	PUT-175a-Picea_sitchensis-9422	0	1834	97.84313725	0.865874363	NA	NA	NA	NA	NA	1726	847	1631	1123	992	871
FCL100Contig1	1296	1005	589	code:111	Domain : Cofilin_ADF (13-138), PF00241.13	AT4G00680.1	5.00E-58	222	75.55555556	0.3125	GO:0003779,GO:0005622	A9NLP6_PICSI	1.00E-78	277	100	0.385802469	GO:0005622,GO:0003779	NODE_27916_length_58_cov_50.189655	2.00E-26	119	100	0.047839506	PUT-175a-Picea_glauca-12423	0	2355	99.75884244	0.959876543	PUT-175a-Picea_sitchensis-13763	0	2319	99.8349835	0.935185185	NA	NA	NA	NA	NA	5763	2243	4773	3562	3536	2921
FCL1012Contig1	771	239	598	code:111	Family : Ribosomal_L34e (1-96), PF01199.11	AT1G69620.1	2.00E-44	176	89.47368421	0.369649805	GO:0005774,GO:0016020,GO:0003735	A9NL31_PICSI	2.00E-47	190	97.89473684	0.369649805	GO:0005840,GO:0003735,GO:0006412	FCL428Contig1	1.00E-155	548	89.44844125	0.540856031	PUT-175a-Picea_glauca-4749270	0	1213	98.35575486	0.866407263	PUT-175a-Picea_sitchensis-1635	0	1196	98.04804805	0.862516213	NA	NA	NA	NA	NA	266	493	367	991	676	753
FCL1013Contig1	1088	605	1057	code:111	Domain : Thioredoxin (89-145), PF00085.13	AT1G79230.3	2.00E-18	90.1	67.27272727	0.151654412	GO:0008272,GO:0009507	A9NML1_PICSI	1.00E-80	301	98.05194805	0.424632353	GO:0045454	PUT4150	4.00E-71	267	97.51552795	0.147058824	PUT-175a-Picea_glauca-26932	0	985	99.23664122	0.481617647	PUT-175a-Picea_sitchensis-6747	0	908	99.48665298	0.46875	NA	NA	NA	NA	NA	1245	569	1072	754	615	562
FCL1014Contig1	1285	357	887	code:111	Family : TRAPP (11-176), PF04051.9	AT3G05000.1	5.00E-72	268	73.29545455	0.410894942	GO:0005575,GO:0048868,GO:0009737,GO:0005215,*	A9NV50_PICSI	8.00E-98	358	99.43502825	0.413229572	GO:0004383,GO:0020037	NA	NA	NA	NA	NA	PUT-175a-Picea_glauca-22095	0	2077	97.46835443	0.919066148	PUT-175a-Picea_sitchensis-24236	0	2056	98.34926151	0.889494163	NA	NA	NA	NA	NA	378	611	325	777	626	794
FCL1015Contig1	1264	1264	572	code:011	Family : Helicase_C (2-63), PF00271.24	AT3G22330.1	4.00E-28	122	67	0.237341772	GO:0005524,GO:0005730,GO:0005618,GO:0004386,GO:0003676,GO:0008026	B9FVG6_ORYSJ	2.00E-30	134	76.53061224	0.232594937	GO:0005524,GO:0008026,GO:0003676	NA	NA	NA	NA	NA	PUT-175a-Picea_glauca-35327	0	2292	98.9524577	0.981803797	PUT-175a-Picea_sitchensis-16510	0	1913	98.75478927	0.825949367	NA	NA	NA	NA	NA	1155	1133	893	947	910	976
FCL1016Contig1	181	1	168	code:011	NA	NA	NA	NA	NA	NA	NA	NA	NA	NA	NA	NA	NA	NODE_9769_length_81_cov_95.135803	8.00E-09	58.4	100	0.331491713	PUT-175a-Picea_glauca-41058	3.00E-78	291	99.36305732	0.988950276	EF678358	5.00E-75	279	98.72611465	1	NA	NA	NA	NA	NA	146	781	143	599	457	512
FCL1017Contig1	562	1	561	code:001	Family : Amidase (60-187), PF01425.14	AT3G17970.1	4.00E-46	181	68.92655367	0.944839858	GO:0016884,GO:0005488,GO:0009507	C0PSB6_PICSI	3.00E-64	244	96.66666667	0.960854093	GO:0016884	NODE_21931_length_325_cov_53.295383	6.00E-153	539	92.95774648	0.631672598	PUT-175a-Picea_glauca-23703	0	1012	97.86476868	1	BT071238	0	981	97.97421731	0.966192171	NA	NA	NA	NA	NA	650	960	449	834	666	679
FCL1018Contig1	219	1	123	code:011	NA	NA	NA	NA	NA	NA	NA	NA	NA	NA	NA	NA	NA	NODE_72278_length_51_cov_14.490196	1.00E-08	58.4	100	0.136986301	NA	NA	NA	NA	NA	EF081566	2.00E-75	281	98.68421053	0.694063927	NA	NA	NA	NA	NA	219	700	273	529	462	675
FCL1021Contig1	308	1	126	code:010	NA	NA	NA	NA	NA	NA	NA	NA	NA	NA	NA	NA	NA	ABYSS4_1_1530_47_6109	2.00E-18	91.1	100	0.152597403	NA	NA	NA	NA	NA	EF678140	3.00E-34	144	100	0.243506494	NA	NA	NA	NA	NA	169	278	354	619	556	656
FCL1022Contig1	754	456	1	code:101	Domain : RRM_1 (10-78), PF00076.15; Domain : zf-CCHC (121-137), PF00098.16	AT3G26420.1	9.00E-37	150	56.93430657	0.545092838	GO:0003723,GO:0009409,GO:0000166,GO:0009631,*	A9NNN7_PICSI	9.00E-52	204	100	0.545092838	GO:0003676,GO:0000166,GO:0008270	ABYSS6_1_1417_53_6883	2.00E-21	102	100	0.070291777	PUT-175a-Picea_glauca-858	0	1190	99.37106918	0.843501326	EF082897	0	1081	96.52448657	0.839522546	NA	NA	NA	NA	NA	915	1619	994	1465	1243	1402
FCL1023Contig1	1466	1201	218	code:111	NA	AT4G25170.2	1.00E-20	98.6	28.62453532	0.523874488	GO:0003674,GO:0008150,*	D5AA88_PICSI	2.00E-156	553	99.3902439	0.671214188	NA	NODE_37157_length_41_cov_26.195122	2.00E-15	83.4	97.5	0.029331514	PUT-175a-Picea_glauca-36365	0	2555	97.96633941	0.964529332	BT123116	0	2479	99.1011236	0.910641201	NA	NA	NA	NA	NA	880	780	773	1019	785	700
FCL1024Contig1	2408	3	2408	code:001	Family : ABC1 (287-406), PF03109.9; Family : APH (441-480), PF01636.16	AT3G24190.1	0	1064	77.4566474	0.860880399	GO:0005524,GO:0004672,GO:0006468,GO:0009507	D7UDL6_VITVI	0	1093	76.63934426	0.899501661	GO:0005524,GO:0004672,GO:0006468	NODE_61700_length_40_cov_11.475000	3.00E-27	123	97.14285714	0.029069767	PUT-175a-Picea_glauca-32969	0	4374	99.26913156	0.965946844	PUT-175a-Picea_sitchensis-8625	2.00E-78	294	99.35897436	0.064784053	NA	NA	NA	NA	NA	2038	1840	1425	1580	1075	1083
FCL1026Contig1	2027	1777	353	code:111	Family : Chromo (86-135), PF00385.17	AT5G17690.1	4.00E-44	176	31.7617866	0.580167736	GO:0006342,GO:0003677,GO:0000791,GO:0010016,GO:0035064,GO:0010048,GO:0048573,GO:0009910,GO:0009825,GO:0009648,GO:0006325,GO:0045814,GO:0045857,GO:0005720,*	A7M6G2_MALDO	2.00E-50	202	35.45918367	0.580167736	GO:0000785,GO:0005634,GO:0003682,GO:0006333	CL32Contig1	1.00E-06	54.5	100	0.013813518	PUT-175a-Picea_glauca-1312	0	1913	99.8001998	0.493833251	PUT-175a-Picea_sitchensis-13454	0	3832	99.80049875	0.989146522	NA	NA	NA	NA	NA	1412	1729	1378	1603	1331	1606
FCL1027Contig1	729	442	729	code:101	NA	NA	NA	NA	NA	NA	NA	B8LNT6_PICSI	5.00E-43	175	93.75	0.395061728	GO:0005524,GO:0004674,GO:0006468	ABYSS3_1_2389_47_9778	5.00E-18	91.1	100	0.064471879	PUT-175a-Picea_glauca-37185	0	962	99.21875	0.702331962	EF677494	0	740	99.74226804	0.53223594	NA	NA	NA	NA	NA	305	1078	417	1043	956	1227
FCL1028Contig2	686	257	3	code:101	Domain : Ribosomal_L11_N (17-75), PF03946.7	AT4G35490.1	5.00E-30	127	71.08433735	0.362973761	GO:0005840,GO:0006412,GO:0003735	A9P1P0_PICSI	7.00E-40	164	96.47058824	0.371720117	GO:0005840,GO:0003735,GO:0006412	NODE_46009_length_1061_cov_24.540998	0	856	98.5766281	0.900874636	PUT-175a-Picea_glauca-46363	0	815	98.44444444	0.655976676	EF087563	0	871	98.69191639	0.903790087	NA	NA	NA	NA	NA	33	13	19	19	14	12
FCL1029Contig1	166	93	1	code:101	NA	NA	NA	NA	NA	NA	NA	NA	NA	NA	NA	NA	NA	PUT3737	9.00E-49	191	99.01960784	0.614457831	PUT-175a-Picea_glauca-40253	4.00E-66	250	100	0.78313253	EF084731	1.00E-64	244	99.23076923	0.78313253	NA	NA	NA	NA	NA	272	157	303	309	291	316
FCL1030Contig1	926	348	926	code:101	NA	AT2G41350.2	4.00E-61	231	63.82978723	0.609071274	GO:0003674,GO:0005575,GO:0008150,*	A5AX07_VITVI	1.00E-67	258	68.75	0.622030238	NA	NODE_50291_length_35_cov_117.971428	8.00E-25	114	96.92307692	0.070194384	PUT-175a-Picea_glauca-6587	0	783	99.5157385	0.44600432	PUT-175a-Picea_sitchensis-17319	0	1038	99.45355191	0.59287257	NA	NA	NA	NA	NA	233	212	158	184	179	193
FCL1031Contig1	610	139	324	code:111	Family : UPF0057 (7-56), PF01679.10	AT3G05890.1	7.00E-14	73.9	78.84615385	0.255737705	GO:0009409,GO:0016021,*	A9NQK4_PICSI	1.00E-19	97.1	92.85714286	0.275409836	GO:0016021	PUT7225	3.00E-59	227	82.70676692	0.43442623	PUT-175a-Picea_glauca-42810	0	1081	99.14089347	0.954098361	PUT-175a-Picea_sitchensis-21769	0	1067	98.46678024	0.962295082	NA	NA	NA	NA	NA	331	390	391	860	1088	884
FCL1032Contig1	729	531	256	code:111	Family : Ribosomal_L37ae (2-91), PF01780.12	AT3G60245.1	1.00E-44	176	90.2173913	0.378600823	GO:0006412,GO:0003735	A9NT67_PICSI	1.00E-47	191	100	0.378600823	GO:0005840,GO:0003735,GO:0006412	NODE_29933_length_199_cov_22.045227	3.00E-45	181	84.86238532	0.290809328	PUT-175a-Picea_glauca-34479	0	1192	98.90795632	0.879286694	PUT-175a-Picea_sitchensis-9338	0	1192	98.90795632	0.879286694	NA	NA	NA	NA	NA	631	524	718	741	843	907
FCL1033Contig1	1577	1	1575	code:001	Family : AAA (28-158), PF00004.22; Family : UVR (240-275), PF02151.12; Domain : Sigma54_activat (340-471), PF00158.19; Domain : AAA_2 (365-499), PF07724.7; Domain : AAA_5 (370-490), PF07728.7; Family : AAA (371-489), PF00004.22	AT5G50920.1	0	895	93.62934363	0.985415346	GO:0009535,GO:0005618,GO:0009532,GO:0009941,GO:0009570,GO:0009507	D8S131_SELML	0	904	94.98069498	0.985415346	GO:0005524,GO:0003677,GO:0004518,GO:0017111,GO:0005515,GO:0006289,GO:0019538	NODE_2113_length_2176_cov_55.784008	0	1573	84.56992777	0.965757768	GQ03229_M14.1	0	2957	99.83902125	0.998097654	PUT-175a-Picea_sitchensis-21810	0	2969	99.8714653	1	gi|162958048|ref|NC_007335.2|	1.00E-43	185	73.33333333	0.304375396	5150	2169	3381	2223	1982	1620
FCL1034Contig1	1330	2	1057	code:011	Domain : ADH_N (55-117), PF08240.5; Family : ADH_zinc_N (188-251), PF00107.19	AT4G13010.1	4.00E-127	451	66.36085627	0.737593985	GO:0009535,GO:0008270,GO:0055114,GO:0005886,GO:0016491,GO:0005773,GO:0009507	D5AD48_PICSI	0	639	97.2972973	0.75112782	GO:0016491,GO:0008270,GO:0055114	PUT6609	0	781	90.57591623	0.430075188	PUT-175a-Picea_glauca-20235	0	2175	99.28362249	1	BT124198	0	2169	99.24055617	1	NA	NA	NA	NA	NA	1114	389	820	539	562	427
FCL1035Contig1	622	1	318	code:011	NA	NA	NA	NA	NA	NA	NA	A9NW46_PICSI	3.00E-27	122	100	0.511254019	NA	NODE_19222_length_629_cov_21.217806	1.00E-07	56.4	100	0.046623794	PUT-175a-Picea_glauca-47193	0	1161	99.03536977	1	EF085553	0	1167	99.19614148	1	NA	NA	NA	NA	NA	554	654	420	619	575	710
FCL1036Contig1	262	1	129	code:011	NA	NA	NA	NA	NA	NA	NA	NA	NA	NA	NA	NA	NA	ABYSS6_1_2215_46_5333	7.00E-18	89.1	100	0.175572519	PUT-175a-Picea_glauca-32296	6.00E-136	483	100	0.958015267	PUT-175a-Picea_sitchensis-5980	2.00E-134	477	99.60159363	0.958015267	NA	NA	NA	NA	NA	627	326	577	628	510	423
FCL1037Contig1	541	1	540	code:001	NA	NA	NA	NA	NA	NA	NA	B8LRD9_PICSI	1.00E-36	153	98.21428571	0.621072089	NA	PUT5805	6.00E-116	415	87.19346049	0.678373383	PUT-175a-Picea_glauca-17033	0	954	97.39776952	0.994454713	EF678464	0	829	98.6636971	0.829944547	NA	NA	NA	NA	NA	725	745	984	896	862	945
FCL1038Contig1	1174	2	772	code:011	Family : Pollen_Ole_e_I (2-106), PF01190.10	NA	NA	NA	NA	NA	NA	A9NYX9_PICSI	2.00E-60	234	68.26923077	0.523850085	NA	NODE_39681_length_91_cov_50.230770	6.00E-52	204	95.8677686	0.10306644	NA	NA	NA	NA	NA	PUT-175a-Picea_sitchensis-14383	0	1652	98.04983749	0.785349233	NA	NA	NA	NA	NA	1411	958	1030	1120	1491	1213
FCL1040Contig1	1109	155	820	code:111	NA	AT1G02180.1	2.00E-39	160	48.21428571	0.451758341	GO:0003674,GO:0008150,*	C0PTQ0_PICSI	4.00E-98	359	99.54954955	0.600541028	NA	NA	NA	NA	NA	NA	PUT-175a-Picea_glauca-40184	0	2104	99.54914337	1	PUT-175a-Picea_sitchensis-7406	0	1715	99.34065934	0.820559062	NA	NA	NA	NA	NA	1465	953	1243	1221	1287	1246
FCL1041Contig1	723	1	540	code:010	Domain : Thaumatin (2-179), PF00314.10	AT4G11650.1	2.00E-51	199	56.42458101	0.742738589	GO:0012505,GO:0009651	A5HIY3_PINTA	1.00E-92	340	92.77777778	0.746887967	NA	FCL1041Contig2	0	717	97.06601467	0.565698479	PUT-175a-Picea_glauca-28790	0	1277	97.51037344	1	PUT-175a-Picea_sitchensis-17855	0	1288	97.78699862	1	NA	NA	NA	NA	NA	33	85	108	63	51	87
FCL1041Contig2	624	565	2	code:101	Domain : Thaumatin (35-186), PF00314.10	AT4G11650.1	4.00E-41	164	52.27272727	0.846153846	GO:0012505,GO:0009651	B8LRM6_PICSI	4.00E-85	314	93.61702128	0.903846154	NA	FCL1041Contig1	0	717	97.06601467	0.655448718	PUT-175a-Picea_glauca-28790	0	1017	98.90310786	0.876602564	EF678560	0	954	93.42948718	1	NA	NA	NA	NA	NA	24	102	92	81	54	83
FCL1041Contig3	406	26	361	code:111	Domain : Thaumatin (37-94), PF00314.10	NA	NA	NA	NA	NA	NA	B8LRM6_PICSI	2.00E-52	157	97.87234043	0.92364532	NA	FCL1041Contig2	7.00E-155	544	90.95354523	1	GQ01305_H05.2	0	719	99.48849105	0.963054187	PUT-175a-Picea_sitchensis-21039	0	742	98.76847291	1	NA	NA	NA	NA	NA	35	77	69	65	47	59
FCL1043Contig1	1136	2	1033	code:011	Domain : adh_short (43-214), PF00106.18; Family : KR (45-217), PF08659.3	AT3G06060.1	2.00E-35	146	33.33333333	0.887323944	GO:0008152,GO:0003824,GO:0055114,GO:0005488,GO:0016491	A9NZ20_PICSI	4.00E-174	612	99.10447761	0.884683099	GO:0005488,GO:0016491,GO:0055114	NODE_24699_length_33_cov_52.727272	1.00E-23	110	96.82539683	0.055457746	PUT-175a-Picea_glauca-11949266	0	1969	99.0512334	0.927816901	EF086623	0	1959	99.13957935	0.920774648	NA	NA	NA	NA	NA	1347	620	1021	823	788	690
FCL1045Contig1	1313	2	1312	code:001	Domain : Chalcone (23-219), PF02431.8; Domain : Chalcone (242-436), PF02431.8	NA	NA	NA	NA	NA	NA	NA	NA	NA	NA	NA	NA	NODE_58214_length_35_cov_27.657143	1.00E-24	114	96.92307692	0.04950495	PUT-175a-Picea_glauca-3443	0	2438	99.15449654	0.990860625	BT124337	0	2444	98.93373953	1	NA	NA	NA	NA	NA	1430	888	1245	1065	1084	882
FCL1046Contig1	895	417	674	code:111	NA	AT2G39700.1	7.00E-47	184	81.55339806	0.345251397	GO:0009826,GO:0009505,GO:0009831,GO:0009828,GO:0006949,*	A9NW93_PICSI	6.00E-56	218	100	0.345251397	GO:0005576,GO:0009664	ABYSS6_2_1016_50_7089	1.00E-19	96.8	100	0.055865922	PUT-175a-Picea_glauca-31028	0	1506	98.33333333	0.937430168	EF086121	0	1538	98.80952381	0.937430168	NA	NA	NA	NA	NA	1196	894	1000	1251	1326	1310
FCL1047Contig1	245	244	65	code:011	NA	NA	NA	NA	NA	NA	NA	A9NNZ6_PICSI	1.00E-16	85.9	100	0.453061224	GO:0005737,GO:0003743	NA	NA	NA	NA	NA	PUT-175a-Picea_glauca-29623	5.00E-103	373	99.49238579	0.804081633	EF083006	3.00E-103	373	99.49238579	0.804081633	NA	NA	NA	NA	NA	310	1357	470	1301	1090	1520
FCL1049Contig1	1503	1503	325	code:011	Family : eIF2A (79-279), PF08662.4	AT5G25780.1	1.00E-165	580	81.17977528	0.710578842	GO:0006413	A9NWV8_PICSI	0	695	99.74554707	0.784431138	GO:0005737,GO:0000166,GO:0003743	NODE_30103_length_163_cov_15.828221	4.00E-83	308	94.30051813	0.128409847	PUT-175a-Picea_glauca-16522	0	2805	99.59377116	0.982701264	PUT-175a-Picea_sitchensis-15238	0	2798	99.52574526	0.982035928	NA	NA	NA	NA	NA	1054	487	765	516	590	540
FCL104Contig1	1727	1352	393	code:111	Family : RGP (51-304), PF03214.6	NA	NA	NA	NA	NA	NA	A9NKS5_PICSI	0	570	99.62962963	0.631152287	GO:0030054,GO:0005794,GO:0009505,GO:0008466,GO:0007047,GO:0030244	PUT3571	0	1721	98.71794872	0.540822235	PUT-175a-Picea_glauca-29096	0	3259	99.70845481	0.993051534	PUT-175a-Picea_sitchensis-5230	0	3042	99.74984365	0.925883034	NA	NA	NA	NA	NA	3443	2414	3274	3529	3691	3257
FCL1050Contig2	480	254	478	code:101	NA	NA	NA	NA	NA	NA	NA	NA	NA	NA	NA	NA	NA	FCL1050Contig1	4.00E-25	114	98.38709677	0.129166667	PUT-175a-Picea_glauca-36849	0	892	99.16839917	1	PUT-175a-Picea_sitchensis-18712	0	885	98.95833333	1	NA	NA	NA	NA	NA	947	1033	937	1007	897	1016
FCL1051Contig1	640	3	266	code:011	Family : UPF0197 (18-88), PF05251.5	NA	NA	NA	NA	NA	NA	B8LMF5_PICSI	8.00E-23	107	100	0.2578125	NA	NA	NA	NA	NA	NA	PUT-175a-Picea_glauca-23766	0	1208	99.375	1	PUT-175a-Picea_sitchensis-15499	0	1213	99.53125	1	NA	NA	NA	NA	NA	370	669	355	618	643	773
FCL1052Contig1	1722	1524	58	code:111	Domain : Aminotran_3 (103-401), PF00202.14	AT5G63570.1	0	671	78.16091954	0.757839721	GO:0048046,GO:0009941,GO:0009570,GO:0009507	B8LLE9_PICSI	0	927	98.95833333	0.836236934	GO:0005737,GO:0042286,GO:0030170,GO:0008483,GO:0006779	NODE_69490_length_60_cov_35.616665	1.00E-35	150	95.55555556	0.052264808	PUT-175a-Picea_glauca-13101	0	1765	99.05263158	0.551103368	PUT-175a-Picea_sitchensis-15481	0	2952	99.36102236	0.908826945	NA	NA	NA	NA	NA	1650	1767	1684	1717	1322	1527
FCL1054Contig1	1002	165	731	code:111	Family : AWPM-19 (15-155), PF05512.4	AT1G29520.1	2.00E-35	146	57.14285714	0.461077844	GO:0012505	A9NXS6_PICSI	3.00E-79	296	96.2962963	0.565868263	NA	NODE_46093_length_324_cov_18.601852	3.00E-57	221	88.57142857	0.174650699	PUT-175a-Picea_glauca-25057	0	1579	96.18644068	0.94011976	EF086152	0	1596	96.20253165	0.94011976	NA	NA	NA	NA	NA	367	272	260	275	234	250
FCL1055Contig1	1111	1109	366	code:011	Family : peroxidase (2-182), PF00141.16	AT1G71695.1	2.00E-59	226	51.06382979	0.629162916	GO:0006979,GO:0016020,GO:0020037,GO:0005618,GO:0004601,GO:0055114,GO:0005773	E0Z9Q6_PICSI	1.00E-133	477	96.77419355	0.669666967	GO:0020037,GO:0004601,GO:0055114,GO:0006979	NODE_21199_length_377_cov_62.633953	2.00E-44	179	81.01851852	0.194419442	PUT-175a-Picea_glauca-25206	0	2000	98.36214741	0.98559856	PUT-175a-Picea_sitchensis-482	0	1982	98.08043876	0.98469847	NA	NA	NA	NA	NA	988	465	743	709	740	582
FCL1056Contig1	948	77	946	code:101	Domain : Glyco_hydro_16 (38-219), PF00722.14; Family : XET_C (250-289), PF06955.5	AT1G11545.1	2.00E-90	329	54.06360424	0.882911392	GO:0012505,GO:0048046,GO:0016762,GO:0004553,GO:0005618,GO:0006073,GO:0005975	A9NSP0_PICSI	2.00E-170	599	99.31034483	0.917721519	GO:0048046,GO:0005618,GO:0004553,GO:0016762,GO:0006073	FCL1056Contig2	0	1160	90.56603774	0.888185654	PUT-175a-Picea_glauca-13449262	0	1767	99.35965848	0.988396624	EF084331	0	1765	99.46409432	0.984177215	NA	NA	NA	NA	NA	267	133	192	214	179	144
FCL1056Contig2	1071	1071	181	code:011	Domain : Glyco_hydro_16 (28-209), PF00722.14; Family : XET_C (242-291), PF06955.5	AT1G11545.1	2.00E-98	355	58.24175824	0.753501401	GO:0012505,GO:0048046,GO:0016762,GO:0004553,GO:0005618,GO:0006073,GO:0005975	A9P223_PICSI	0	637	99.32659933	0.831932773	GO:0048046,GO:0005618,GO:0004553,GO:0016762,GO:0006073	FCL1056Contig1	0	1160	90.56603774	0.79178338	PUT-175a-Picea_glauca-35562	0	1992	99.06629318	1	PUT-175a-Picea_sitchensis-4534	0	2004	99.25303455	1	NA	NA	NA	NA	NA	439	190	447	236	281	229
FCL1057Contig1	847	601	2	code:101	Domain : Sod_Fe_N (29-109), PF00081.15; Domain : Sod_Fe_C (120-200), PF02777.11	AT3G10920.1	3.00E-62	235	65.97938144	0.680047226	GO:0046872,GO:0009651,GO:0042742	A9NNA1_PICSI	5.00E-95	348	99	0.708382527	GO:0046872,GO:0004784,GO:0055114,GO:0006801	ABYSS6_2_1240_50_5444	1.00E-19	96.8	100	0.059031877	PUT-175a-Picea_glauca-41555	0	1559	99.27623643	0.978748524	PUT-175a-Picea_sitchensis-19620	0	1569	99.39831528	0.981109799	NA	NA	NA	NA	NA	522	664	500	840	794	821
FCL1058Contig1	467	422	189	code:111	NA	NA	NA	NA	NA	NA	NA	A9NL49_PICSI	2.00E-26	119	97.43589744	0.501070664	NA	PUT3204	0	687	94.66357309	0.922912206	PUT-175a-Picea_glauca-18367	0	837	99.32432432	0.950749465	PUT-175a-Picea_sitchensis-150	0	831	99.0990991	0.950749465	NA	NA	NA	NA	NA	145	444	163	547	444	556
FCL1059Contig1	699	3	698	code:001	NA	NA	NA	NA	NA	NA	NA	B8LPA4_PICSI	2.00E-106	385	100	0.802575107	NA	NA	NA	NA	NA	NA	PUT-175a-Picea_glauca-9243	0	1094	99.48096886	0.826895565	EF677675	0	1106	99.65576592	0.831187411	NA	NA	NA	NA	NA	483	484	693	1045	1031	1203
FCL105Contig1	711	709	407	code:011	Domain : Cystatin (17-91), PF00031.14	AT3G12490.1	2.00E-18	89.4	54.44444444	0.379746835	GO:0009628,GO:0004869,GO:0050897,*	A9P1Q1_PICSI	8.00E-52	204	100	0.426160338	GO:0004869	FCL105Contig2	0	760	99.75062344	0.606188467	GQ03003_L12.1	0	1150	97.82945736	0.907172996	EF087574	0	1196	98.47792998	0.924050633	NA	NA	NA	NA	NA	393	214	315	280	266	237
FCL105Contig2	843	841	395	code:011	Domain : Cystatin (46-132), PF00031.14	AT3G12490.1	1.00E-23	107	56.48148148	0.380782918	GO:0009628,GO:0004869,GO:0050897,*	A9NSB5_PICSI	3.00E-69	263	100	0.501779359	GO:0004869	FCL105Contig1	0	760	99.75062344	0.508896797	PUT-175a-Picea_glauca-15934	0	1586	99.52210275	0.992882562	BT070730	0	1590	99.64114833	0.991696323	NA	NA	NA	NA	NA	4359	11697	5739	13211	10785	13530
FCL1061Contig1	803	2	802	code:001	Family : UPF0183 (1-266), PF03676.7	AT3G51130.1	2.00E-104	375	68.02973978	0.99750934	NA	B8LK68_PICSI	6.00E-148	524	96.62921348	0.99750934	NA	FCL1061Contig2	1.00E-144	512	95.45454545	0.383561644	PUT-175a-Picea_glauca-8762	0	1458	98.13200498	1	EF676125	0	1458	98.13200498	1	NA	NA	NA	NA	NA	140	44	110	54	46	44
FCL1061Contig2	379	378	1	code:001	Family : UPF0183 (1-126), PF03676.7	AT3G51130.1	2.00E-50	193	71.42857143	0.997361478	NA	B8LK68_PICSI	2.00E-72	271	100	0.997361478	NA	FCL1061Contig1	5.00E-145	512	95.45454545	0.812664908	PUT-175a-Picea_glauca-8762	0	723	99.73614776	1	EF676125	0	723	99.73614776	1	NA	NA	NA	NA	NA	78	58	88	62	52	58
FCL1062Contig2	612	612	1	code:001	Domain : Chitin_bind_1 (32-65), PF00187.12; Domain : Glyco_hydro_19 (72-204), PF00182.12	AT3G54420.1	3.00E-56	214	55.24861878	0.848039216	GO:0005618	B8LQM1_PICSI	6.00E-92	337	85.24590164	0.852941176	GO:0008061,GO:0004568,GO:0016998,GO:0006032	NA	NA	NA	NA	NA	PUT-175a-Picea_glauca-4426	0	744	97.41603749	0.937908497	EF678174	0	646	93.71980676	0.676470588	NA	NA	NA	NA	NA	26	31	46	34	32	29
FCL1063Contig1	1725	1469	672	code:111	Domain : ubiquitin (64-120), PF00240.16; Family : BAG (146-224), PF02179.9	AT5G52060.1	3.00E-52	203	50.89285714	0.387826087	GO:0006915	A9NZJ4_PICSI	2.00E-78	295	64.4	0.431304348	GO:0005515,GO:0006915	ABYSS3_2_369_48_5852	3.00E-18	93	100	0.027826087	PUT-175a-Picea_glauca-25187	0	3098	99.46268657	0.988405797	PUT-175a-Picea_sitchensis-21437	0	2132	99.21121823	0.661449275	NA	NA	NA	NA	NA	1815	1242	1216	1545	1308	1277
FCL1066Contig1	618	1	150	code:010	NA	NA	NA	NA	NA	NA	NA	NA	NA	NA	NA	NA	NA	NODE_30784_length_301_cov_60.900333	6.00E-39	160	82.75862069	0.32038835	GQ04109_N04.1	0	1015	99.26605505	0.881877023	BT122242	0	1087	97.4317817	1	NA	NA	NA	NA	NA	194	625	237	608	510	628
FCL1068Contig1	1895	1376	219	code:111	Family : Stm1_N (5-71), PF09598.3; Family : HABP4_PAI-RBP1 (166-277), PF04774.8	AT4G17520.1	2.00E-31	134	42.30769231	0.533509235	GO:0005777	Q6L561_ORYSJ	4.00E-43	177	44.92385787	0.611081794	NA	NA	NA	NA	NA	NA	PUT-175a-Picea_glauca-15437	0	3111	99.27448609	0.872823219	PUT-175a-Picea_sitchensis-10158	0	3132	98.93364929	0.890765172	NA	NA	NA	NA	NA	2387	2704	2333	2552	2698	2880
FCL106Contig2	160	1	159	code:001	NA	NA	NA	NA	NA	NA	NA	A9U6L7_PHYPA	3.00E-13	74.7	88.0952381	0.7875	NA	FCL2341Contig1	5.00E-10	62.2	100	0.2	PUT-175a-Picea_glauca-249270	2.00E-83	308	100	1	PUT-175a-Picea_sitchensis-11620	9.00E-84	308	100	1	PRSiRGRR00000043	1.00E-57	223	91.875	0.9875	16025	18048	35514	41984	35266	48139
FCL1070Contig1	304	186	103	code:111	NA	NA	NA	NA	NA	NA	NA	NA	NA	NA	NA	NA	NA	ABYSS2_1_496_49_8037	1.00E-19	94.9	100	0.161184211	GQ03804_H23.2	2.00E-139	494	95.39473684	1	PUT-175a-Picea_sitchensis-7416	2.00E-86	317	93.39622642	0.697368421	NA	NA	NA	NA	NA	794	280	440	557	409	372
FCL1071Contig1	980	979	2	code:001	Domain : NOSIC (67-118), PF08060.6; Family : Nop (159-306), PF01798.11	AT5G27120.1	2.00E-149	525	81.28834356	0.997959184	GO:0005730	D7TUR9_VITVI	2.00E-155	549	85.58282209	0.997959184	NA	NODE_40654_length_173_cov_10.508671	1.00E-78	292	91.62561576	0.207142857	PUT-175a-Picea_glauca-20075	0	1642	95.71428571	1	PUT-175a-Picea_sitchensis-14214	0	1062	97.95918367	0.6	NA	NA	NA	NA	NA	174	71	183	63	80	87
FCL1071Contig2	1183	2	790	code:011	NA	AT3G05060.1	4.00E-27	119	50	0.306846999	GO:0016020,GO:0005730	D8SPH1_SELML	6.00E-29	129	57.5	0.304311074	NA	PUT5001	2.00E-114	412	97.4137931	0.196111581	PUT-175a-Picea_glauca-23468	0	2082	99.50936664	0.945054945	PUT-175a-Picea_sitchensis-14214	0	2052	99.32855864	0.941673711	NA	NA	NA	NA	NA	586	434	512	399	338	540
FCL1072Contig1	570	489	1	code:101	Family : Snf7 (18-159), PF03357.14	AT4G29160.3	2.00E-69	258	81.64556962	0.831578947	GO:0000815,GO:0016192,*	D5AE50_PICSI	1.00E-82	306	99.37106918	0.836842105	GO:0015031	NA	NA	NA	NA	NA	PUT-175a-Picea_glauca-29823	0	1040	100	0.949122807	BT124578	0	1017	99.26062847	0.949122807	NA	NA	NA	NA	NA	504	460	351	648	543	607
FCL1073Contig1	473	453	133	code:111	NA	NA	NA	NA	NA	NA	NA	NA	NA	NA	NA	NA	NA	ABYSS6_1_1878_50_5198	6.00E-20	96.8	100	0.105708245	PUT-175a-Picea_glauca-43211	5.00E-72	271	99.65277778	0.532769556	NA	NA	NA	NA	NA	NA	NA	NA	NA	NA	295	506	380	817	560	669
FCL1074Contig1	750	627	373	code:111	Domain : COX6B (22-80), PF02297.10	AT1G22450.1	3.00E-35	145	83.33333333	0.288	GO:0009535,GO:0009651,GO:0009579,GO:0009507	A9NTI3_PICSI	1.00E-46	187	100	0.34	GO:0005739,GO:0004129	NODE_70452_length_126_cov_13.484127	1.00E-07	56.4	100	0.038666667	PUT-175a-Picea_glauca-12935	0	1352	99.44979367	1	PUT-175a-Picea_sitchensis-2062	0	1360	99.65612105	1	NA	NA	NA	NA	NA	694	895	745	962	935	816
FCL1075Contig1	348	2	346	code:001	NA	NA	NA	NA	NA	NA	NA	B8LQ12_PICSI	2.00E-39	161	97.87234043	0.810344828	NA	NODE_56379_length_278_cov_29.248201	2.00E-08	58.4	100	0.086206897	PUT-175a-Picea_glauca-46700	5.00E-167	587	98.4375	0.91954023	EF677948	2.00E-171	600	98.7654321	0.931034483	NA	NA	NA	NA	NA	271	802	537	644	468	575
FCL1076Contig1	779	532	80	code:111	Family : Hpt (45-126), PF01627.16	AT3G21510.1	7.00E-50	194	62.91390728	0.581514763	GO:0009736,GO:0005634,GO:0000160,GO:0051301,GO:0009553,GO:0016049,GO:0005737,GO:0009927,*	A9NPP0_PICSI	8.00E-83	307	100	0.581514763	GO:0004871,GO:0000160	NA	NA	NA	NA	NA	PUT-175a-Picea_glauca-20713	0	1477	99.61389961	0.997432606	PUT-175a-Picea_sitchensis-20797	0	1461	99.22879177	0.998716303	NA	NA	NA	NA	NA	471	983	491	1101	947	1120
FCL1077Contig1	424	424	2	code:001	Domain : Glyco_hydro_1 (1-118), PF00232.11	AT1G51470.1	5.00E-34	139	50.35460993	0.990566038	GO:0012505,GO:0009651	B8LQ52_PICSI	6.00E-57	219	71.63120567	0.997641509	GO:0043169,GO:0004553,GO:0005975	NODE_46214_length_611_cov_22.788870	2.00E-70	264	93.06358382	0.408018868	PUT-175a-Picea_glauca-1393	3.00E-95	348	80.89622642	1	PUT-175a-Picea_sitchensis-12110	6.00E-44	177	77.69784173	0.655660377	NA	NA	NA	NA	NA	156	43	109	84	55	45
FCL1077Contig2	639	3	638	code:001	Domain : Glyco_hydro_1 (1-209), PF00232.11	AT1G61820.1	1.00E-67	252	54.71698113	0.995305164	GO:0012505,GO:0043169,GO:0004553,GO:0003824	B8LQ52_PICSI	6.00E-82	304	75	0.863849765	GO:0043169,GO:0004553,GO:0005975	FCL1077Contig1	4.00E-59	227	95.58823529	0.212832551	PUT-175a-Picea_glauca-10649	6.00E-146	517	82.26086957	0.899843505	NA	NA	NA	NA	NA	gi|90019649|ref|NC_007912.1|	1.00E-04	54.5	100	0.043818466	210	115	175	127	81	66
FCL1078Contig1	1527	1526	1092	code:011	Family : DUF581 (54-107), PF04570.7	AT5G11460.1	2.00E-15	80.9	38.05970149	0.239685658	GO:0003674,GO:0005575,GO:0008150,*	D7T0N1_VITVI	2.00E-18	95.5	48.0620155	0.229862475	NA	ABYSS3_2_466_46_5338	4.00E-17	89.1	100	0.030124427	PUT-175a-Picea_glauca-401	0	2625	96.23484365	0.996725606	PUT-175a-Picea_sitchensis-27723	0	2750	98.28722003	0.99410609	NA	NA	NA	NA	NA	2269	1528	1667	1105	1002	975
FCL1079Contig1	1051	227	538	code:111	Domain : efhand (12-40), PF00036.25; Domain : efhand (48-75), PF00036.25	NA	NA	NA	NA	NA	NA	A9NPT3_PICSI	3.00E-73	204	99.51456311	0.425309229	GO:0005509	PUT2754	0	681	96.73366834	0.37773549	GQ03313_O04.1	0	1892	99.56140351	1	PUT-175a-Picea_sitchensis-13678	0	1763	99.53076121	0.936251189	NA	NA	NA	NA	NA	1274	795	847	1026	1162	1248
FCL107Contig1	1116	3	1115	code:001	Domain : GTP_EFTU (42-243), PF00009.20; Domain : GTP_EFTU_D2 (267-336), PF03144.18; Domain : GTP_EFTU_D3 (340-371), PF03143.10	AT4G20360.1	3.00E-159	558	87.32394366	0.954301075	GO:0016020,GO:0048046,GO:0009535,GO:0005634,GO:0003746,GO:0003924,GO:0005730,GO:0009941,GO:0009295,GO:0005525,GO:0009507,GO:0009570	C0PQG8_PICSI	0	662	100	0.997311828	GO:0005622,GO:0005525,GO:0003924,GO:0003746	NODE_60197_length_47_cov_17.468084	6.00E-30	131	96.1038961	0.068996416	PUT-175a-Picea_glauca-33142	0	2111	99.46236559	1	EF085734	0	2106	99.37275986	1	NA	NA	NA	NA	NA	7038	8690	6935	6923	5230	6152
FCL1080Contig1	433	330	1	code:101	Domain : Glyco_hydro_16 (29-110), PF00722.14	AT4G30270.1	2.00E-31	131	72.94117647	0.58891455	GO:0016762,GO:0009505,GO:0009741,GO:0009828,GO:0009739,GO:0005886	A9NQJ9_PICSI	4.00E-47	187	100	0.762124711	GO:0048046,GO:0005618,GO:0004553,GO:0016762,GO:0006073	CL696Contig1	9.00E-81	298	87.98449612	0.595842956	GQ0206_K16.1	0	812	99.53271028	0.988452656	EF083567	0	721	99.1998984	1	NA	NA	NA	NA	NA	286	369	473	2281	1376	1680
FCL1082Contig1	1072	233	817	code:111	Repeat : Kelch_1 (115-156), PF01344.18; Repeat : Kelch_1 (159-192), PF01344.18	AT1G67480.2	2.00E-21	100	36.61202186	0.492537313	GO:0003674,GO:0008150,*	B8LQX1_PICSI	3.00E-115	416	91.11111111	0.629664179	NA	NODE_40350_length_1059_cov_20.168083	1.00E-49	196	96.49122807	0.106343284	PUT-175a-Picea_glauca-40865	0	1471	99.10941476	0.733208955	EF678284	0	1429	98.95697523	0.715485075	NA	NA	NA	NA	NA	134	203	155	234	192	222
FCL1084Contig1	938	180	632	code:111	Domain : HMG_box (46-115), PF00505.12	AT3G51880.4	7.00E-18	88.2	56.8	0.39978678	GO:0006333,GO:0003677,GO:0005634,GO:0000785,GO:0000790,GO:0030527,GO:0005829,GO:0003682,GO:0003700,*	A9NY59_PICSI	4.00E-45	182	99.20634921	0.402985075	GO:0005634,GO:0003677	ABYSS6_2_896_50_5544	1.00E-19	96.8	100	0.053304904	PUT-175a-Picea_glauca-14500	0	1683	98.78854626	0.968017058	PUT-175a-Picea_sitchensis-24523	0	1683	98.78854626	0.968017058	NA	NA	NA	NA	NA	1709	1348	1607	1347	1459	1523
FCL1085Contig1	567	531	4	code:111	Family : Dirigent (27-173), PF03018.7	AT1G22900.1	8.00E-20	93.6	38.57142857	0.740740741	GO:0012505	B8LRN4_PICSI	5.00E-97	353	100	0.931216931	NA	FCL1085Contig2	1.00E-124	444	92.07920792	0.534391534	PUT-175a-Picea_glauca-28980	0	1090	100	1	EF678569	0	1085	99.82363316	1	NA	NA	NA	NA	NA	133	136	112	175	234	207
FCL1085Contig2	308	306	1	code:001	Family : Dirigent (7-100), PF03018.7	AT5G42510.1	3.00E-13	70.1	40.42553191	0.915584416	GO:0012505	A6YR03_PICSI	1.00E-50	199	96.07843137	0.993506494	NA	FCL1085Contig1	7.00E-125	444	92.07920792	0.983766234	PUT-175a-Picea_glauca-2824	6.00E-162	569	98.7012987	1	EF084852	1.00E-158	558	98.05194805	1	NA	NA	NA	NA	NA	110	44	66	49	48	39
FCL1086Contig1	575	574	341	code:010	NA	NA	NA	NA	NA	NA	NA	NA	NA	NA	NA	NA	NA	NA	NA	NA	NA	NA	PUT-175a-Picea_glauca-15443	0	1054	98.43478261	1	PUT-175a-Picea_sitchensis-4647	2.00E-62	239	100	0.215652174	NA	NA	NA	NA	NA	1434	475	1067	551	401	345
FCL1088Contig1	345	345	1	code:001	NA	AT5G48480.1	6.00E-12	65.9	45.45454545	0.765217391	GO:0003674,GO:0005575,GO:0008150,*	A9NW01_PICSI	1.00E-38	159	100	0.782608696	NA	ABYSS7_2_2142_50_8414	4.00E-20	96.8	100	0.144927536	PUT-175a-Picea_glauca-37176	3.00E-179	627	98.53372434	0.988405797	EF676842	2.00E-179	627	98.53372434	0.988405797	NA	NA	NA	NA	NA	373	987	426	1016	919	1061
FCL1090Contig1	830	555	1	code:101	NA	AT1G73350.2	6.00E-42	167	80.41958042	0.513253012	GO:0003674,GO:0008150,*	A9NNH6_PICSI	7.00E-77	288	99.45945946	0.668674699	NA	NODE_71505_length_39_cov_18.384615	3.00E-27	121	97.10144928	0.08313253	PUT-175a-Picea_glauca-39795	0	1456	98.9821883	0.946987952	EF082835	0	1477	99.23664122	0.946987952	NA	NA	NA	NA	NA	171	162	188	134	170	156
FCL1091Contig1	311	249	1	code:101	NA	NA	NA	NA	NA	NA	NA	A9NL90_PICSI	8.00E-24	109	100	0.713826367	GO:0005751,GO:0004129	ABYSS3_1_2559_52_5798	3.00E-21	100	100	0.263665595	PUT-175a-Picea_glauca-1299	3.00E-135	481	99.42084942	0.919614148	EF676277	1.00E-135	481	99.42084942	0.919614148	NA	NA	NA	NA	NA	567	724	699	801	650	753
FCL1092Contig1	882	222	590	code:111	Domain : NTF2 (6-120), PF02136.13	AT1G27970.1	7.00E-58	221	85.36585366	0.418367347	GO:0005886	B8LN19_PICSI	6.00E-67	255	100	0.418367347	GO:0005622,GO:0006810	PUT8131	0	958	96.16724739	0.649659864	PUT-175a-Picea_glauca-33997	0	1544	99.03264813	0.937641723	PUT-175a-Picea_sitchensis-14977	0	1363	98.77717391	0.83446712	NA	NA	NA	NA	NA	519	567	470	657	604	638
FCL1092Contig2	1168	1167	268	code:011	Domain : Peptidase_S10 (2-297), PF00450.15	AT4G12910.1	2.00E-113	406	61.25827815	0.770547945	GO:0006508,GO:0005773	D7TYK8_VITVI	8.00E-124	444	66.22516556	0.770547945	GO:0004185,GO:0006508	NODE_12692_length_795_cov_71.644028	5.00E-137	487	85.61797753	0.380993151	PUT-175a-Picea_glauca-9203	0	1517	98.66180049	0.703767123	PUT-175a-Picea_sitchensis-22899	0	1333	98.88423989	0.613869863	NA	NA	NA	NA	NA	1832	559	1534	1051	803	758
FCL1093Contig1	676	530	222	code:111	Family : Tryp_alpha_amyl (26-103), PF00234.15	NA	NA	NA	NA	NA	NA	A9NRC3_PICSI	3.00E-35	149	99.02912621	0.457100592	GO:0006869	PUT7452	6.00E-76	283	94.94382022	0.26183432	PUT-175a-Picea_glauca-42440	0	1206	98.48942598	0.977810651	PUT-175a-Picea_sitchensis-731316	0	1025	98.07355517	0.844674556	NA	NA	NA	NA	NA	492	375	635	447	600	581
FCL1094Contig1	363	2	361	code:001	NA	NA	NA	NA	NA	NA	NA	NA	NA	NA	NA	NA	NA	NA	NA	NA	NA	NA	NA	NA	NA	NA	NA	NA	NA	NA	NA	NA	NA	NA	NA	NA	NA	1153	1056	1688	931	797	1135
FCL1095Contig1	914	271	912	code:101	Family : Cpn60_TCP1 (95-213), PF00118.17	AT5G56500.2	3.00E-60	229	76.54320988	0.531728665	GO:0044267,GO:0006457,GO:0016020,GO:0005524,GO:0042026,GO:0009507	A9NV22_PICSI	3.00E-103	375	99.49494949	0.649890591	GO:0005737,GO:0005524,GO:0051082,GO:0042026	NODE_5415_length_504_cov_71.041664	0	802	92.69662921	0.584245077	PUT-175a-Picea_glauca-3856	0	1546	98.57142857	0.919037199	PUT-175a-Picea_sitchensis-27154	0	1523	98.43561974	0.909190372	NA	NA	NA	NA	NA	2015	1416	1787	1259	1176	1082
FCL1097Contig1	1750	2	1750	code:001	NA	NA	NA	NA	NA	NA	NA	D5A8V1_PICSI	3.00E-147	523	100	0.440571429	NA	NA	NA	NA	NA	NA	PUT-175a-Picea_glauca-4326	0	2032	99.71857411	0.609142857	BT122598	0	1515	99.62358846	0.455428571	NA	NA	NA	NA	NA	1157	1673	1136	1505	1229	1455
FCL1098Contig1	602	601	206	code:011	NA	NA	NA	NA	NA	NA	NA	A9NWK1_PICSI	6.00E-36	151	98.75	0.398671096	GO:0005515,GO:0008270	ABYSS3_1_1471_46_2938	2.00E-17	89.1	100	0.07641196	PUT-175a-Picea_glauca-16067	1.00E-157	556	99.65753425	0.485049834	PUT-175a-Picea_sitchensis-10743	0	856	98.69894598	0.968438538	NA	NA	NA	NA	NA	670	932	565	923	867	963
FCL1099Contig1	1816	430	1473	code:111	Repeat : Ank (257-288), PF00023.23; Repeat : Ank (290-320), PF00023.23	AT2G17390.1	1.00E-108	390	64.77987421	0.523678414	GO:0005886	B8LLM1_PICSI	2.00E-136	487	100	0.446035242	NA	PUT799	1.00E-102	373	95.5465587	0.136013216	PUT-175a-Picea_glauca-10349262	0	3346	99.82847341	0.963105727	PUT-175a-Picea_sitchensis-28361	0	3300	99.59816303	0.959251101	NA	NA	NA	NA	NA	2685	1714	2422	2336	2074	1726
FCL1100Contig1	1138	1137	439	code:011	NA	AT2G05990.2	8.00E-86	314	84.16289593	0.582601054	GO:0009941,GO:0009579,GO:0009507	A9NYW1_PICSI	3.00E-105	383	98.2832618	0.614235501	GO:0005488,GO:0004318,GO:0006633,GO:0055114	PUT6739	0	1129	97.48031496	0.557996485	PUT-175a-Picea_glauca-14987	0	1992	98.87992832	1	PUT-175a-Picea_sitchensis-29133	0	1515	91.89443921	0.921792619	NA	NA	NA	NA	NA	698	172	490	268	294	235
FCL1101Contig1	1066	118	708	code:111	Family : Ribosomal_S10 (100-196), PF00338.15	AT3G13120.2	6.00E-46	181	85.14851485	0.28424015	GO:0003723,GO:0006412,GO:0003735	B8LMY6_PICSI	6.00E-102	372	98.49246231	0.554409006	GO:0015935,GO:0003735,GO:0000049,GO:0006412	NA	NA	NA	NA	NA	PUT-175a-Picea_glauca-35944	0	1954	99.23076923	0.975609756	EF677170	0	1907	98.65255053	0.969043152	NA	NA	NA	NA	NA	1305	876	1365	1162	1017	997
FCL1102Contig1	3119	2772	244	code:111	Domain : GTP_EFTU (17-341), PF00009.20; Domain : GTP_EFTU_D2 (393-468), PF03144.18; Domain : EFG_IV (610-722), PF03764.11; Domain : EFG_C (724-811), PF00679.17	AT1G56070.1	0	1556	91.10320285	0.810836807	GO:0005774,GO:0016020,GO:0005730,GO:0005507,GO:0005886,GO:0009507	B9RI35_RICCO	0	1606	93.71293001	0.810836807	GO:0005525,GO:0003924,GO:0003746	PUT5722	1.00E-121	437	98.38709677	0.088810516	PUT-175a-Picea_glauca-10549271	0	4072	99.53660797	0.691888426	PUT-175a-Picea_sitchensis-4331316	0	2165	99.8240985	0.364539917	NA	NA	NA	NA	NA	5292	1779	3546	2013	2276	1846
FCL1103Contig1	799	14	361	code:111	NA	NA	NA	NA	NA	NA	NA	Q33002_PINTH	8.00E-28	125	70.83333333	0.360450563	GO:0009507	PUT2499	2.00E-14	79.5	93.65079365	0.078848561	PUT-175a-Picea_glauca-46698	0	1425	98.99244332	1	PUT-175a-Picea_sitchensis-22381	6.00E-86	317	98.27586207	0.217772215	gi|226875271|gb|EU998739.3|	0	1436	99.23857868	1	433	693	528	888	608	805
FCL1104Contig1	2368	163	1800	code:111	Family : Cas1p (116-355), PF07779.5	AT2G34410.2	0	816	73.38262477	0.685388514	GO:0012505	Q66GQ5_ARATH	0	816	73.38262477	0.685388514	NA	NODE_55013_length_40_cov_56.224998	2.00E-27	123	97.14285714	0.029560811	PUT-175a-Picea_glauca-5925	0	4461	99.32432432	1	PUT-175a-Picea_sitchensis-29129	0	1477	98.50746269	0.339527027	NA	NA	NA	NA	NA	2723	996	1932	1335	1242	970
FCL1105Contig1	957	956	3	code:001	Family : EamA (59-179), PF00892.13; Family : TPT (189-316), PF03151.9	AT5G46110.4	6.00E-145	510	78.48101266	0.990595611	GO:0016020,GO:0009507	A9NVP1_PICSI	1.00E-180	632	99.37106918	0.996865204	GO:0016021,GO:0005215	NODE_20631_length_64_cov_129.968750	9.00E-32	137	100	0.074190178	PUT-175a-Picea_glauca-33569	0	1829	99.79101358	1	EF085397	0	1823	99.68652038	1	NA	NA	NA	NA	NA	1559	689	1410	777	725	598
FCL1106Contig1	641	253	612	code:111	NA	AT1G17720.2	2.00E-50	195	72.79411765	0.63650546	GO:0008601,GO:0000166,GO:0006470,GO:0000159,*	A9RHU8_PHYPA	6.00E-53	207	75.55555556	0.631825273	GO:0000159,GO:0008601,GO:0007165	NODE_35301_length_81_cov_18.827160	2.00E-46	185	96.58495705	0.24024961	PUT-175a-Picea_glauca-35048	0	1148	97.06410256	1	PUT-175a-Picea_sitchensis-19083	0	1094	97.08597599	0.956318253	NA	NA	NA	NA	NA	245	277	236	287	294	300
FCL1107Contig1	293	1	291	code:001	NA	NA	NA	NA	NA	NA	NA	A9NK70_PICSI	1.00E-33	142	98.55072464	0.706484642	GO:0005488	ABYSS7_2_1122_50_5513	4.00E-20	96.8	100	0.170648464	PUT-175a-Picea_glauca-8438	3.00E-160	564	100	1	EF081643	1.00E-154	544	99.31972789	1	NA	NA	NA	NA	NA	300	758	436	915	783	901
FCL1108Contig1	1205	264	1205	code:101	NA	NA	NA	NA	NA	NA	NA	NA	NA	NA	NA	NA	NA	NA	NA	NA	NA	NA	PUT-175a-Picea_glauca-28476	0	1506	99.50738916	0.697925311	PUT-175a-Picea_sitchensis-26585	0	769	86.53576438	0.586721992	NA	NA	NA	NA	NA	1076	881	730	822	868	768
FCL1109Contig1	1056	284	727	code:111	Domain : UQ_con (5-141), PF00179.19	AT3G08690.2	1.00E-75	280	87.07482993	0.417613636	GO:0005575,GO:0006511,GO:0004842,*	A9NLA0_PICSI	1.00E-84	314	100	0.420454545	GO:0019787,GO:0043687,GO:0051246	PUT8084	0	708	96.46448852	0.482954545	PUT-175a-Picea_glauca-445	0	1990	99.43019943	0.997159091	EF083034	0	1833	99.28131417	0.922348485	NA	NA	NA	NA	NA	1621	929	1346	981	1041	931
FCL1110Contig1	1435	200	1114	code:111	Domain : CTP_transf_2 (54-183), PF01467.19	AT4G15130.1	2.00E-109	392	74.6031746	0.526829268	GO:0009058,GO:0004105,GO:0006656,*	D5AEI5_PICSI	7.00E-178	624	99.67213115	0.637630662	GO:0016779,GO:0009058	ABYSS6_1_188_47_3870	1.00E-16	87.2	100	0.031358885	GQ03211_O07.1	0	2584	98.25052484	0.983275261	BT124720	0	2379	99.52191235	0.87456446	NA	NA	NA	NA	NA	629	599	476	778	655	696
FCL1111Contig1	2075	1647	436	code:111	Domain : Thiolase_N (13-272), PF00108.16; Domain : ketoacyl-synt (94-131), PF00109.19; Domain : Thiolase_C (282-403), PF02803.11	AT5G47720.1	8.00E-163	571	80.96514745	0.537831325	GO:0008152,GO:0016747,GO:0003824	C0PSI1_PICSI	0	689	97.90026247	0.550843373	GO:0016747	NODE_3182_length_298_cov_88.164429	4.00E-161	567	96.64634146	0.158072289	NA	NA	NA	NA	NA	NA	NA	NA	NA	NA	NA	NA	NA	NA	NA	900	507	704	661	636	635
FCL1112Contig1	983	3	668	code:011	Domain : Peptidase_C1 (5-82), PF00112.16; Family : Peptidase_C1_2 (25-64), PF03051.8; Family : Granulin (128-176), PF00396.11	AT1G09850.1	1.00E-42	170	47.44897959	0.598168871	GO:0006508,GO:0005773	B9I1L1_POPTR	2.00E-70	267	66.37554585	0.683621567	GO:0004197,GO:0006508	CL314Contig1	7.00E-106	383	99.0521327	0.250254323	PUT-175a-Picea_glauca-1720	0	1729	99.23913043	0.935910478	PUT-175a-Picea_sitchensis-5712	0	1833	98.982706	1	NA	NA	NA	NA	NA	1382	917	1267	1063	1187	1387
FCL1113Contig1	997	3	605	code:011	Family : Alba (4-40), PF01918.14	AT1G20220.1	3.00E-24	109	69.1588785	0.318956871	GO:0003676	A9NZ40_PICSI	2.00E-53	210	100	0.604814443	GO:0003677	ABYSS5_2_2046_51_10881	3.00E-20	98.7	100	0.05115346	PUT-175a-Picea_glauca-27641	0	1911	99.8996991	1	PUT-175a-Picea_sitchensis-2331	0	1907	99.89949749	0.997993982	NA	NA	NA	NA	NA	693	1533	746	1331	1189	1379
FCL1114Contig1	1510	1313	492	code:111	Domain : RRM_1 (160-229), PF00076.15	AT1G76940.2	8.00E-34	142	66.32653061	0.194701987	GO:0000166,GO:0003676	A9NNP8_PICSI	3.00E-114	413	99.61389961	0.514569536	GO:0003676,GO:0000166	PUT6090	0	1048	97.26247987	0.408609272	PUT-175a-Picea_glauca-6077	0	2505	96.52114598	0.966887417	PUT-175a-Picea_sitchensis-7411	0	2527	98.54967368	0.909271523	NA	NA	NA	NA	NA	1059	733	995	713	747	731
FCL1115Contig1	1951	1671	361	code:111	Domain : eRF1_1 (7-139), PF03463.8; Domain : eRF1_2 (144-278), PF03464.8; Domain : eRF1_3 (281-418), PF03465.8	AT3G26618.1	0	803	92.67734554	0.671963096	GO:0006415,GO:0003747,*	D5A7Z4_PICSI	0	862	99.77116705	0.671963096	GO:0005737,GO:0016149	NODE_16741_length_705_cov_39.730495	7.00E-178	623	84.48844884	0.310609944	GQ03111_J03.2	0	3573	99.78746015	0.978985136	BT122274	0	3225	99.67836257	0.890825218	NA	NA	NA	NA	NA	1370	951	932	898	788	907
FCL1116Contig1	781	352	525	code:111	NA	AT5G20480.1	4.00E-14	75.5	36.20689655	0.399487836	GO:0012505,GO:0019199,GO:0002764	A9NW30_PICSI	3.00E-25	116	67.85714286	0.314980794	GO:0005524,GO:0004672,GO:0006468	ABYSS7_1_52_50_5875	1.00E-19	96.8	100	0.064020487	PUT-175a-Picea_glauca-8902	0	1273	99.26144756	0.866837388	PUT-175a-Picea_sitchensis-30138	0	1256	99.11242604	0.864276569	NA	NA	NA	NA	NA	804	383	535	611	581	662
FCL1117Contig1	756	756	241	code:011	Family : PLAC8 (4-143), PF04749.10	AT2G37110.1	5.00E-70	261	67.83625731	0.678571429	GO:0003674,GO:0008150,*	A9NZR9_PICSI	7.00E-102	370	99.41860465	0.682539683	NA	PUT2485	6.00E-172	602	99.09638554	0.439153439	PUT-175a-Picea_glauca-31194	0	1431	99.47089947	1	EF082201	0	1423	99.33774834	0.998677249	NA	NA	NA	NA	NA	1563	688	1176	781	870	695
FCL1118Contig1	1233	266	883	code:111	Domain : Arf (8-174), PF00025.14; Domain : Ras (10-177), PF00071.15; Family : Miro (10-128), PF08477.6; Family : Gtr1_RagA (10-128), PF04670.5; Domain : GTP_EFTU (47-174), PF00009.20	AT1G52280.1	2.00E-106	382	88.34951456	0.501216545	GO:0005774,GO:0005525,GO:0015031,GO:0005886,GO:0005773	A9NR13_PICSI	6.00E-117	422	100	0.501216545	GO:0005525,GO:0015031,GO:0007264	PUT5588	0	656	97.05882353	0.303325223	PUT-175a-Picea_glauca-9668	0	1982	99.14933837	0.858069749	PUT-175a-Picea_sitchensis-5452	0	2004	99.15809167	0.866991079	NA	NA	NA	NA	NA	1745	975	1172	1033	971	965
FCL1119Contig1	1826	59	1315	code:111	Domain : adh_short (91-217), PF00106.18; Family : KR (91-217), PF08659.3; Family : Epimerase (93-337), PF01370.14; Family : NmrA (93-217), PF05368.6; Family : 3Beta_HSD (95-219), PF01073.12; Family : NAD_binding_4 (95-285), PF07993.5	AT5G42800.1	7.00E-125	444	64.63414634	0.538882804	GO:0045552,GO:0042406,GO:0009718,*	A9NVE3_PICSI	0	838	98.32935561	0.688389923	GO:0003824,GO:0050662,GO:0044237	FCL3244Contig1	0	910	83.58369099	0.510405257	PUT-175a-Picea_glauca-28990	0	3328	98.62334802	0.994523549	PUT-175a-Picea_sitchensis-4431313	0	3323	98.83073497	0.983570646	NA	NA	NA	NA	NA	2781	1177	2540	1577	2222	1514
FCL111Contig1	993	360	551	code:111	NA	NA	NA	NA	NA	NA	NA	C6TMW4_SOYBN	4.00E-30	133	100	0.190332326	NA	PUT7755	2.00E-44	179	100	0.093655589	PUT-175a-Picea_glauca-42572	0	1290	99.14772727	0.70795569	PUT-175a-Picea_sitchensis-30944	0	756	99.74747475	0.398791541	BRSsRGRR00015896	0	1042	95.0617284	0.651560926	15078	7161	16426	15158	13408	14559
FCL1121Contig1	1189	842	600	code:111	NA	NA	NA	NA	NA	NA	NA	NA	NA	NA	NA	NA	NA	FCL5042Contig1	5.00E-170	596	95.02617801	0.317073171	GQ03518_O02.2	0	1561	92.32142857	0.926829268	NA	NA	NA	NA	NA	NA	NA	NA	NA	NA	270	101	170	52	82	42
FCL1122Contig1	715	81	302	code:111	NA	NA	NA	NA	NA	NA	NA	NA	NA	NA	NA	NA	NA	NODE_19621_length_75_cov_20.959999	1.00E-11	69.9	100	0.05034965	PUT-175a-Picea_glauca-1549262	0	1273	99.35158501	1	BT071240	0	1204	99.24924925	0.970629371	NA	NA	NA	NA	NA	1359	616	881	698	651	548
FCL1123Contig1	358	357	1	code:001	Family : Ldh_1_N (11-94), PF00056.16	AT3G47520.1	9.00E-56	211	88.23529412	0.997206704	GO:0016020,GO:0048046,GO:0016616,GO:0003824,GO:0005488,GO:0005774,GO:0016615,GO:0009941,GO:0030060,GO:0009507,GO:0009570,GO:0016491	C9EIK5_9CONI	6.00E-60	229	97.4789916	0.997206704	GO:0005488,GO:0030060,GO:0005975,GO:0006108,GO:0055114	FCL1123Contig2	8.00E-169	590	98.44720497	0.899441341	PUT-175a-Picea_glauca-43602	0	648	98.04469274	1	EF085023	0	648	98.04469274	1	NA	NA	NA	NA	NA	100	30	60	37	57	31
FCL1123Contig2	656	654	1	code:001	Family : Ldh_1_N (64-205), PF00056.16; Family : 3Beta_HSD (67-175), PF01073.12	AT3G47520.1	6.00E-79	290	74.03846154	0.951219512	GO:0016020,GO:0048046,GO:0016616,GO:0003824,GO:0005488,GO:0005774,GO:0016615,GO:0009941,GO:0030060,GO:0009507,GO:0009570,GO:0016491	A9NUM0_PICSI	3.00E-115	415	97.70642202	0.99695122	GO:0005488,GO:0030060,GO:0005975,GO:0006108,GO:0055114	FCL1123Contig1	2.00E-168	590	98.44720497	0.490853659	PUT-175a-Picea_glauca-8149267	0	1163	97.40853659	1	EF085023	0	1152	97.10365854	1	NA	NA	NA	NA	NA	210	89	143	111	103	74
FCL1124Contig1	990	135	503	code:111	Family : Ribosomal_L29 (7-63), PF00831.16	AT5G02610.1	5.00E-54	208	88.61788618	0.372727273	GO:0005774,GO:0006412,GO:0003735,GO:0005886,GO:0022626	A9NTY0_PICSI	2.00E-60	233	100	0.372727273	GO:0005840,GO:0003735,GO:0006412	NODE_14753_length_133_cov_34.390976	4.00E-49	194	90.24390244	0.165656566	PUT-175a-Picea_glauca-26065	0	1527	98.78640777	0.832323232	PUT-175a-Picea_sitchensis-21315	0	1671	98.88765295	0.908080808	NA	NA	NA	NA	NA	531	804	508	899	675	868
FCL1125Contig1	816	816	202	code:011	Family : Ribosomal_L15e (3-194), PF00827.10	AT4G16720.1	4.00E-89	324	84.80392157	0.75	GO:0005774,GO:0006412,GO:0003735,GO:0005886,GO:0022626	A9NZ28_PICSI	8.00E-103	374	100	0.75	GO:0005840,GO:0003735,GO:0006412	PUT2620	0	694	92.32245681	0.62745098	PUT-175a-Picea_glauca-21841	0	1552	99.63235294	1	EF086631	0	1546	99.50980392	1	NA	NA	NA	NA	NA	1412	1493	1083	1309	1358	1406
FCL1126Contig1	1266	151	984	code:111	Family : PMSR (114-260), PF01625.14	AT4G25130.1	8.00E-82	301	70.92511013	0.535545024	GO:0009570,GO:0009507	A9NKJ7_PICSI	2.00E-104	380	99.0430622	0.495260664	GO:0008113,GO:0055114,GO:0006464	NODE_18266_length_410_cov_81.187805	8.00E-136	483	95.0166113	0.237756714	PUT-175a-Picea_glauca-32220	0	2315	98.49921011	1	EF081777	0	2050	98.73646209	0.875197472	NA	NA	NA	NA	NA	1634	861	1263	1050	932	866
FCL1128Contig1	205	110	3	code:101	NA	NA	NA	NA	NA	NA	NA	NA	NA	NA	NA	NA	NA	NODE_18856_length_79_cov_159.974686	9.00E-46	181	95.41284404	0.531707317	PUT-175a-Picea_glauca-46908	2.00E-87	321	95.81151832	0.931707317	BT071518	4.00E-21	100	89.47368421	0.370731707	NA	NA	NA	NA	NA	498	247	369	379	411	377
FCL1129Contig1	719	719	234	code:011	Family : DUF579 (1-131), PF04669.6	AT1G09610.1	1.00E-41	166	55.63380282	0.592489569	GO:0012505	D5AA34_PICSI	1.00E-54	214	100	0.421418637	NA	NODE_48254_length_32_cov_81.937500	4.00E-08	58.4	100	0.041724618	PUT-175a-Picea_glauca-2491	0	1338	99.16550765	1	BT123061	0	1365	99.58275382	1	NA	NA	NA	NA	NA	868	631	760	645	511	561
FCL112Contig1	863	3	659	code:011	Domain : Terpene_synth_C (1-164), PF03936.9	AT4G16730.1	2.00E-25	113	26.81818182	0.757821553	GO:0008152	C0PSQ9_PICSI	1.00E-118	426	96.80365297	0.761297798	GO:0016829,GO:0000287	PUT7545	0	1183	97.586727	0.76825029	PUT-175a-Picea_glauca-26819	0	1406	98.31318726	0.969872538	PUT-175a-Picea_sitchensis-13637	0	1554	97.91183295	0.998841251	NA	NA	NA	NA	NA	250	136	108	95	191	122
FCL112Contig2	338	2	337	code:001	NA	NA	NA	NA	NA	NA	NA	TPSDV_ABIGR	6.00E-24	110	52.38095238	0.967455621	GO:0009507,GO:0050554,GO:0050559,GO:0000287	FCL112Contig3	3.00E-61	233	97.69230769	0.384615385	NA	NA	NA	NA	NA	NA	NA	NA	NA	NA	NA	NA	NA	NA	NA	99	88	99	123	128	103
FCL112Contig3	2810	2506	452	code:111	Domain : Terpene_synth (116-319), PF01397.14; Domain : Terpene_synth_C (361-628), PF03936.9	NA	NA	NA	NA	NA	NA	NA	NA	NA	NA	NA	NA	PUT7545	0	2309	83.93913779	0.838790036	PUT-175a-Picea_glauca-26819	0	1561	83.26309452	0.587900356	BT071387	0	2317	83.92255892	0.842348754	NA	NA	NA	NA	NA	2329	1008	1883	1310	1209	1064
FCL112Contig5	1341	1	1341	code:001	Domain : Terpene_synth (116-315), PF01397.14; Domain : Terpene_synth_C (357-447), PF03936.9	AT4G02780.1	1.00E-117	420	46.83840749	0.953020134	GO:0000287,GO:0009905,GO:0009740,GO:0009686,GO:0009507,*	TPSD1_PICAB	0	851	91.27516779	1	GO:0009507,GO:0050559,GO:0016829,GO:0000287	FCL112Contig6	0	2048	93.13944817	1	PUT-175a-Picea_glauca-11323	0	1900	99.01768173	0.759134974	BT071387	0	2059	93.2885906	1	NA	NA	NA	NA	NA	267	96	114	106	136	108
FCL112Contig6	2604	2604	4	code:011	Domain : Terpene_synth (297-502), PF01397.14; Domain : Terpene_synth_C (544-812), PF03936.9	AT4G02780.1	4.00E-136	483	44.17391304	0.647465438	GO:0000287,GO:0009905,GO:0009740,GO:0009686,GO:0009507,*	TPSD2_PICAB	0	1722	99.30795848	0.998847926	GO:0009507,GO:0050559,GO:0016829,GO:0000287	NA	NA	NA	NA	NA	PUT-175a-Picea_glauca-26819	0	2721	95.16616314	0.635560676	NA	NA	NA	NA	NA	NA	NA	NA	NA	NA	396	192	123	111	170	126
FCL112Contig7	441	441	127	code:011	Domain : Terpene_synth_C (1-50), PF03936.9	NA	NA	NA	NA	NA	NA	TPSD2_PICAB	1.00E-52	205	94.28571429	0.714285714	GO:0009507,GO:0050559,GO:0016829,GO:0000287	FCL112Contig1	8.00E-155	544	91.09414758	0.861678005	PUT-175a-Picea_glauca-11323	0	746	97.63593381	0.959183673	PUT-175a-Picea_sitchensis-13637	5.00E-151	533	90.58524173	0.861678005	NA	NA	NA	NA	NA	149	71	67	87	64	82
FCL1130Contig1	960	711	959	code:101	NA	NA	NA	NA	NA	NA	NA	B8LKR6_PICSI	4.00E-17	90.1	93.61702128	0.146875	GO:0043169,GO:0004553,GO:0005975	PUT8118	0	1087	97.08588957	0.673958333	PUT-175a-Picea_glauca-7106	0	1554	99.39246659	0.857291667	EF676339	3.00E-59	229	95.77464789	0.147916667	NA	NA	NA	NA	NA	298	700	366	804	558	752
FCL1131Contig1	1827	2	1225	code:011	Family : DUF760 (38-408), PF05542.4	AT3G17800.2	7.00E-106	381	54.65994962	0.63546798	GO:0009507	B8LPW2_PICSI	0	771	98.7745098	0.669950739	NA	FCL4467Contig1	0	1083	97.92663477	0.338806787	PUT-175a-Picea_glauca-38533	0	2665	99.55418545	0.863711002	EF677897	0	2823	97.70844629	1	NA	NA	NA	NA	NA	1908	1080	1171	778	738	661
FCL1132Contig1	646	1	645	code:001	Family : NmrA (3-198), PF05368.6	AT4G13660.1	1.00E-74	276	62.38095238	0.975232198	GO:0005575,GO:0010283,GO:0009807,*	Q9M520_TSUHE	7.00E-86	317	73.33333333	0.975232198	GO:0005488,GO:0003824	FCL1132Contig2	2.00E-72	271	98.63945578	0.22755418	GQ02901_F15.1	0	1202	98.91640867	1	PUT-175a-Picea_sitchensis-8543	0	1023	98.90909091	0.851393189	NA	NA	NA	NA	NA	146	63	130	96	45	28
FCL1132Contig2	446	3	305	code:011	Family : NmrA (1-91), PF05368.6	AT4G13660.1	5.00E-28	120	54.45544554	0.679372197	GO:0005575,GO:0010283,GO:0009807,*	B9MUB3_POPTR	7.00E-34	143	63.36633663	0.679372197	GO:0005488,GO:0003824	FCL1132Contig1	1.00E-72	271	98.63945578	0.329596413	GQ02901_F15.1	0	800	97.96839729	0.993273543	PUT-175a-Picea_sitchensis-8543	0	819	98.64864865	0.995515695	NA	NA	NA	NA	NA	92	52	73	69	41	29
FCL1133Contig1	721	476	3	code:101	NA	NA	NA	NA	NA	NA	NA	A9P110_PICSI	2.00E-82	177	98.92857143	0.877947295	GO:0009536,GO:0005840,GO:0003735,GO:0006412	FCL1169Contig1	2.00E-168	590	85.81314879	0.789181692	PUT-175a-Picea_glauca-69	0	1302	99.42363112	0.962552011	EF087369	0	1296	99.2795389	0.962552011	NA	NA	NA	NA	NA	697	784	634	828	789	865
FCL1134Contig1	1043	101	649	code:111	Domain : S10_plectin (3-96), PF03501.8	AT4G25740.2	3.00E-44	176	82.4742268	0.279002876	GO:0016020,GO:0022626	A9NNR4_PICSI	2.00E-53	211	100	0.526366251	NA	PUT2212	0	979	94.89291598	0.581016299	PUT-175a-Picea_glauca-28816	0	1994	99.80824545	1	PUT-175a-Picea_sitchensis-7898	0	1988	99.71236817	1	NA	NA	NA	NA	NA	1240	547	920	677	702	616
FCL1135Contig1	1001	835	2	code:101	Family : zf-RanBP (78-107), PF00641.11	NA	NA	NA	NA	NA	NA	NA	NA	NA	NA	NA	NA	NA	NA	NA	NA	NA	PUT-175a-Picea_glauca-7949267	0	656	100	0.340659341	PUT-175a-Picea_sitchensis-30481	0	656	99.42363112	0.346653347	NA	NA	NA	NA	NA	732	1809	942	1337	1229	1605
FCL1136Contig1	508	508	2	code:001	NA	NA	NA	NA	NA	NA	NA	NA	NA	NA	NA	NA	NA	NODE_12848_length_191_cov_249.340317	8.00E-60	229	86.87782805	0.391732283	PUT-175a-Picea_glauca-29513	0	792	93.88145315	0.986220472	NA	NA	NA	NA	NA	NA	NA	NA	NA	NA	448	430	581	892	769	717
FCL1137Contig1	651	81	308	code:111	NA	NA	NA	NA	NA	NA	NA	A9P1U1_PICSI	1.00E-21	104	69.62025316	0.3640553	NA	NODE_67745_length_271_cov_17.852398	1.00E-69	262	83.10810811	0.4546851	PUT-175a-Picea_glauca-13140	0	838	90.33816425	0.953917051	EF087615	9.00E-180	629	89.48453608	0.74500768	NA	NA	NA	NA	NA	223	151	263	202	134	165
FCL1138Contig1	1001	768	307	code:111	NA	NA	NA	NA	NA	NA	NA	B8LM46_PICSI	3.00E-82	306	98.05194805	0.461538462	NA	PUT2470	2.00E-136	485	91.47727273	0.341658342	PUT-175a-Picea_glauca-9498	0	1479	99.23761118	0.786213786	PUT-175a-Picea_sitchensis-15361	0	1217	99.22839506	0.647352647	NA	NA	NA	NA	NA	695	540	649	893	890	900
FCL1139Contig1	962	758	114	code:111	Domain : GST_N (4-77), PF02798.13; Domain : GST_C (110-203), PF00043.18	AT2G30870.1	8.00E-55	211	49.75369458	0.633056133	GO:0048046,GO:0005773,GO:0046686,GO:0005618,GO:0005507,GO:0043295,GO:0005886,GO:0009507	E5F6Q0_PICSI	1.00E-114	413	99.51219512	0.639293139	NA	PUT2568	0	683	85.87662338	0.64033264	PUT-175a-Picea_glauca-45200	0	1381	98.53528628	0.780665281	PUT-175a-Picea_sitchensis-333	0	1508	98.65361077	0.849272349	NA	NA	NA	NA	NA	437	156	484	361	484	333
FCL113Contig1	829	725	399	code:111	NA	NA	NA	NA	NA	NA	NA	NA	NA	NA	NA	NA	NA	NODE_29422_length_37_cov_399.621613	5.00E-26	117	97.01492537	0.080820265	PUT-175a-Picea_glauca-23655	0	1394	97.83715013	0.948130277	PUT-175a-Picea_sitchensis-2399	0	1033	96.70510708	0.732207479	NA	NA	NA	NA	NA	2265	2674	2147	2979	2126	2628
FCL1140Contig1	987	342	563	code:111	NA	AT2G40390.1	2.00E-21	100	26.70157068	0.559270517	GO:0003674,GO:0008150,*	B9S483_RICCO	3.00E-22	107	31.41361257	0.559270517	NA	NODE_37965_length_216_cov_41.134258	5.00E-100	364	92.27642276	0.249240122	PUT-175a-Picea_glauca-2449268	0	1192	98.91640867	0.654508612	PUT-175a-Picea_sitchensis-13947	2.00E-174	612	92.53393665	0.446808511	NA	NA	NA	NA	NA	815	666	513	645	877	867
FCL1141Contig1	264	263	3	code:001	NA	NA	NA	NA	NA	NA	NA	A9NR03_PICSI	1.00E-47	188	98.85057471	0.988636364	GO:0005622,GO:0008270	FCL1141Contig2	5.00E-41	166	95.91836735	0.371212121	PUT-175a-Picea_glauca-29958	5.00E-140	496	99.24242424	1	EF083729	3.00E-140	496	99.24242424	1	NA	NA	NA	NA	NA	156	63	107	85	94	49
FCL1141Contig2	789	453	788	code:101	Domain : zf-B_box (4-34), PF00643.17	AT4G38960.1	8.00E-31	130	73.07692308	0.395437262	GO:0012505,GO:0005622	B8LP58_PICSI	5.00E-51	202	99.10714286	0.425855513	GO:0005622,GO:0008270	PUT6928	0	758	97.64150943	0.5373891	PUT-175a-Picea_glauca-40656	0	1433	98.59514687	0.99112801	PUT-175a-Picea_sitchensis-11482	0	1271	98.7012987	0.878326996	NA	NA	NA	NA	NA	295	238	277	265	197	177
FCL1142Contig1	1764	374	1411	code:111	Family : CN_hydrolase (24-209), PF00795.15	AT5G22300.1	5.00E-144	508	72.17125382	0.556122449	GO:0047558,GO:0005575,GO:0047427,GO:0018822,GO:0019499,GO:0000257,GO:0051410,*	B8LLB3_PICSI	0	681	97.09302326	0.585034014	GO:0016810,GO:0006807	PUT2626	0	881	94.76534296	0.313492063	NA	NA	NA	NA	NA	NA	NA	NA	NA	NA	NA	NA	NA	NA	NA	1081	701	778	684	572	577
FCL1143Contig1	856	529	2	code:101	NA	AT4G09990.1	9.00E-28	120	63.0952381	0.294392523	GO:0012505	B9SKA9_RICCO	6.00E-29	129	65.51724138	0.283878505	NA	ABYSS2_1_1566_47_4521	6.00E-18	91.1	100	0.054906542	PUT-175a-Picea_glauca-2491	0	1554	99.0442055	0.977803738	PUT-175a-Picea_sitchensis-2492	0	1144	98.5645933	0.728971963	NA	NA	NA	NA	NA	1209	1347	1248	1247	1055	1040
FCL1144Contig1	525	190	525	code:101	Domain : adh_short (9-94), PF00106.18; Domain : RmlD_sub_bind (9-99), PF04321.10; Family : Epimerase (10-111), PF01370.14; Family : Polysacc_synt_2 (10-112), PF02719.8; Family : KR (10-93), PF08659.3; Family : 3Beta_HSD (11-100), PF01073.12	AT1G64440.1	3.00E-40	161	75	0.594285714	GO:0009969,GO:0005795,GO:0042546,GO:0003978,GO:0046983,GO:0010053,GO:0009832,*	B8LME8_PICSI	3.00E-57	221	100	0.64	GO:0050662,GO:0003978,GO:0006012	NODE_51781_length_188_cov_25.824469	8.00E-104	375	97.24770642	0.407619048	PUT-175a-Picea_glauca-20294	0	954	98.49056604	1	EF676966	0	865	98.52941176	0.899047619	NA	NA	NA	NA	NA	62	57	71	60	62	40
FCL1145Contig1	1233	837	1	code:101	Family : Clp_N (106-158), PF02861.13; Family : Clp_N (182-233), PF02861.13	AT5G50920.1	2.00E-77	286	78.03921569	0.620437956	GO:0009535,GO:0005618,GO:0009532,GO:0009941,GO:0009570,GO:0009507	D7SH67_VITVI	3.00E-81	303	78.05755396	0.676399027	GO:0005524,GO:0003677,GO:0004518,GO:0017111,GO:0005515,GO:0006289,GO:0019538	NODE_28749_length_1081_cov_72.945419	2.00E-162	571	79.00355872	0.678832117	NA	NA	NA	NA	NA	EF085835	0	1906	99.3083004	0.820762368	NA	NA	NA	NA	NA	2101	1732	1728	1436	1216	1222
FCL1146Contig1	836	631	2	code:101	Repeat : Pentapeptide (130-168), PF00805.15; Repeat : Pentapeptide (150-188), PF00805.15	AT2G44920.2	1.00E-56	216	80	0.484449761	GO:0031977,GO:0009535,GO:0009579,GO:0009507	A9P046_PICSI	3.00E-102	372	98.51485149	0.724880383	NA	NA	NA	NA	NA	NA	PUT-175a-Picea_glauca-38394	0	1248	99.92331288	0.807416268	EF087001	0	1219	99.38080495	0.772727273	NA	NA	NA	NA	NA	604	727	543	630	527	607
FCL1147Contig1	581	265	552	code:111	NA	NA	NA	NA	NA	NA	NA	E0ZAP4_PICSI	2.00E-29	129	100	0.325301205	NA	NODE_53398_length_41_cov_14.390244	3.00E-08	58.4	100	0.051635112	PUT-175a-Picea_glauca-40195	0	1077	98.79518072	1	EF084353	0	1065	98.45094664	1	NA	NA	NA	NA	NA	1044	375	1060	625	683	579
FCL1148Contig1	158	37	96	code:111	NA	NA	NA	NA	NA	NA	NA	NA	NA	NA	NA	NA	NA	ABYSS5_1_949_51_6522	5.00E-21	98.7	100	0.32278481	PUT-175a-Picea_glauca-32013	3.00E-08	58.4	100	0.189873418	EF678680	2.00E-08	58.4	100	0.189873418	NA	NA	NA	NA	NA	86	187	178	287	266	261
FCL1149Contig1	971	144	812	code:111	Domain : Aminotran_1_2 (90-210), PF00155.14	AT4G31990.3	7.00E-72	267	69.15422886	0.61791967	GO:0048046,GO:0046686,GO:0009507	A9NVA2_PICSI	7.00E-106	384	86.95652174	0.778578785	GO:0004069,GO:0030170,GO:0009058,GO:0006520	FCL1308Contig1	4.00E-170	596	96.07843137	0.366632338	PUT-175a-Picea_glauca-16308	0	1315	97.57738896	0.764160659	EF085256	0	1517	97.44186047	0.884654995	NA	NA	NA	NA	NA	370	85	243	155	163	111
FCL1150Contig1	1191	726	1	code:101	Family : COBRA (8-172), PF04833.8	AT5G60920.1	4.00E-126	448	75.65543071	0.664987406	GO:0005886	A9NWK3_PICSI	2.00E-152	539	95.07575758	0.664987406	NA	FCL989Contig1	4.00E-68	258	93.90243902	0.137699412	PUT-175a-Picea_glauca-3989	0	1392	98.91025641	0.693534845	EF085718	0	1381	98.78205128	0.680100756	NA	NA	NA	NA	NA	1756	870	1297	1002	1019	841
FCL1151Contig1	682	610	299	code:111	NA	AT1G12420.1	4.00E-19	91.7	74.57627119	0.259530792	GO:0005575,GO:0016597,GO:0009737,*	D5ADB5_PICSI	3.00E-20	99.4	100	0.219941349	GO:0016597,GO:0008152	PUT5165	1.00E-51	202	96.15384615	0.190615836	PUT-175a-Picea_glauca-42975	1.00E-92	341	93.98148148	0.316715543	BT124270	6.00E-82	304	100	0.231671554	NA	NA	NA	NA	NA	140	516	142	619	543	667
FCL1152Contig1	317	110	316	code:101	NA	NA	NA	NA	NA	NA	NA	D5A9U0_PICSI	5.00E-16	84	65.71428571	0.662460568	NA	NODE_50474_length_260_cov_17.611538	3.00E-83	306	88.70967742	0.782334385	PUT-175a-Picea_glauca-34864	3.00E-98	358	90.87452471	0.829652997	NA	NA	NA	NA	NA	NA	NA	NA	NA	NA	28	97	29	71	62	75
FCL1153Contig1	1012	1012	221	code:011	NA	AT3G05420.2	4.00E-75	278	61.38996139	0.764822134	GO:0005634,GO:0006869,GO:0005829,GO:0000062,*	C0PPX6_PICSI	1.00E-129	463	99.62121212	0.782608696	GO:0000062,GO:0005515	NA	NA	NA	NA	NA	PUT-175a-Picea_glauca-1849271	0	1906	99.40535183	0.997035573	BT070350	0	1894	99.20713578	0.997035573	NA	NA	NA	NA	NA	362	103	279	156	188	135
FCL1154Contig1	2490	2489	438	code:011	Domain : HATPase_c (2-106), PF02518.19; Family : HSP90 (111-652), PF00183.11	AT4G24190.2	0	924	76.91082803	0.754216867	GO:0005774,GO:0016020,GO:0046686,GO:0005524,GO:0051082,GO:0005886,GO:0005773,GO:0009507	A7YAU9_PINTA	0	1083	93.40175953	0.821686747	GO:0005737,GO:0005524,GO:0051082,GO:0006457,GO:0006950	NODE_21644_length_42_cov_56.166668	5.00E-18	93	97.61904762	0.019277108	PUT-175a-Picea_glauca-12293	0	4609	99.46633826	0.978313253	PUT-175a-Picea_sitchensis-23643	0	4553	99.17796958	0.976706827	NA	NA	NA	NA	NA	3593	1330	2713	2052	2162	1955
FCL1155Contig1	1679	280	1524	code:111	Domain : DnaJ (15-72), PF00226.24; Family : DnaJ_CXXCXGXG (135-214), PF00684.12; Family : DnaJ_C (251-352), PF01556.11	AT3G44110.1	1.00E-168	590	78.85985748	0.741512805	GO:0005524,GO:0005730,GO:0005618,GO:0031072,GO:0051082,GO:0005886	D7T3A9_VITVI	0	640	87.05035971	0.741512805	GO:0005737,GO:0005524,GO:0031072,GO:0046872,GO:0051082,GO:0006457,GO:0009408	PUT2425	0	1087	98.05194805	0.366885051	PUT-175a-Picea_glauca-29050	0	3109	98.86837403	1	PUT-175a-Picea_sitchensis-25898	0	3119	98.86837403	1	NA	NA	NA	NA	NA	1564	805	1117	834	873	723
FCL1156Contig1	626	624	337	code:011	Domain : ACT (24-61), PF01842.18	AT4G34200.1	4.00E-39	157	78.125	0.460063898	GO:0016020,GO:0005524,GO:0005739,GO:0009507	A9NXI5_PICSI	1.00E-46	186	98.95833333	0.460063898	GO:0016597,GO:0051287,GO:0004617,GO:0006564,GO:0055114	NODE_45028_length_37_cov_51.972973	3.00E-26	117	97.01492537	0.107028754	PUT-175a-Picea_glauca-48374	0	1144	99.91638796	1	PUT-175a-Picea_sitchensis-7410	0	1112	99.5819398	0.998402556	NA	NA	NA	NA	NA	592	297	350	293	249	236
FCL1157Contig1	581	360	1	code:101	Family : Melibiase (33-119), PF02065.11	AT5G08380.1	5.00E-39	157	74.19354839	0.48020654	GO:0048046,GO:0004553,GO:0008152,GO:0005618,GO:0005990,GO:0005975,GO:0003824	D5ADT9_PICSI	2.00E-62	239	92.5	0.619621343	GO:0043169,GO:0004553,GO:0005975	NODE_10914_length_273_cov_37.575092	3.00E-26	117	85.8490566	0.182444062	PUT-175a-Picea_glauca-46626	0	760	99.74874372	0.685025818	BT124460	3.00E-175	614	94.1475827	0.676419966	NA	NA	NA	NA	NA	960	951	963	877	748	605
FCL1158Contig1	1276	1	966	code:011	NA	AT1G55480.1	4.00E-93	338	70	0.561912226	GO:0009535,GO:0009941,GO:0005488,GO:0009570,GO:0009507	A9NVF4_PICSI	3.00E-160	566	97.82608696	0.757053292	GO:0005488	NODE_28939_length_31_cov_21.387096	1.00E-09	64.1	98.52941176	0.047021944	GQ03301_P23.1	0	2294	98.70967742	0.971786834	PUT-175a-Picea_sitchensis-11138	0	2298	98.79032258	0.971786834	NA	NA	NA	NA	NA	2627	1326	1974	1238	1030	937
FCL1159Contig1	1187	134	742	code:111	Domain : Flavodoxin_2 (4-120), PF02525.10; Domain : Flavodoxin_1 (7-138), PF00258.18; Family : FMN_red (17-145), PF03358.8	AT4G27270.1	1.00E-90	330	83.74384236	0.51305813	GO:0016481,GO:0010181,GO:0005886,GO:0016491	B8LRI9_PICSI	6.00E-105	382	100	0.51305813	GO:0010181,GO:0016491,GO:0016481	PUT7624	0	990	93.37442219	0.546756529	PUT-175a-Picea_glauca-37656	0	2177	99.97063142	0.956192081	EF678520	0	1996	99.11616162	0.889637742	NA	NA	NA	NA	NA	823	518	610	653	572	444
FCL115Contig1	714	593	237	code:111	Domain : Thioredoxin (12-108), PF00085.13	AT3G08710.2	9.00E-36	147	56.48148148	0.453781513	GO:0005886	A9NMW7_PICSI	2.00E-64	246	100	0.5	GO:0045454	FCL115Contig2	4.00E-125	446	98.3935743	0.348739496	PUT-175a-Picea_glauca-4664	0	1340	99.43977591	1	PUT-175a-Picea_sitchensis-2138	0	1335	99.29971989	1	NA	NA	NA	NA	NA	3116	1029	1926	1392	1424	1116
FCL115Contig2	424	3	290	code:010	NA	NA	NA	NA	NA	NA	NA	A9NMW7_PICSI	4.00E-19	94.4	100	0.297169811	GO:0045454	FCL115Contig1	2.00E-125	446	98.3935743	0.580188679	PUT-175a-Picea_glauca-4664	0	748	99.02676399	0.966981132	PUT-175a-Picea_sitchensis-2138	0	721	99.47506562	0.898584906	NA	NA	NA	NA	NA	811	712	968	1002	1055	905
FCL1160Contig1	221	2	190	code:011	NA	NA	NA	NA	NA	NA	NA	NA	NA	NA	NA	NA	NA	ABYSS7_1_1349_48_7925	4.00E-19	93	100	0.21719457	PUT-175a-Picea_glauca-13849265	4.00E-74	277	97.43589744	0.705882353	PUT-175a-Picea_sitchensis-18711	3.00E-81	300	98.7654321	0.733031674	NA	NA	NA	NA	NA	230	418	288	513	415	493
FCL1161Contig1	357	357	142	code:011	NA	NA	NA	NA	NA	NA	NA	NA	NA	NA	NA	NA	NA	PUT6282	0	648	98.59943978	1	PUT-175a-Picea_glauca-12635	0	664	98.87955182	1	PUT-175a-Picea_sitchensis-29175	0	652	98.31932773	1	NA	NA	NA	NA	NA	13	9	7	6	5	13
FCL1162Contig1	633	138	632	code:101	NA	NA	NA	NA	NA	NA	NA	A9NXM1_PICSI	3.00E-47	189	97.01492537	0.63507109	GO:0005783,GO:0016021,GO:0005506,GO:0016491,GO:0006633,GO:0055114	CL1041Contig1	0	871	97.55701343	0.911532385	PUT-175a-Picea_glauca-45521	0	948	98.2162046	0.963665087	PUT-175a-Picea_sitchensis-27255	0	948	97.71115409	0.963665087	NA	NA	NA	NA	NA	506	515	519	389	309	331
FCL1163Contig1	1001	339	728	code:111	Family : Bap31 (1-128), PF05529.5	AT5G17190.1	1.00E-54	210	73.07692308	0.38961039	GO:0006886	A9NU24_PICSI	9.00E-70	265	100	0.38961039	GO:0005783,GO:0016021,GO:0006886	NODE_17919_length_610_cov_148.357376	5.00E-08	58.4	100	0.02997003	PUT-175a-Picea_glauca-6725	0	1867	99.79529171	0.976023976	BT071718	0	1752	99.56663055	0.922077922	NA	NA	NA	NA	NA	1101	888	1053	1327	1161	1262
FCL1164Contig1	1000	999	304	code:011	Domain : DnaJ (24-82), PF00226.24	AT5G22080.1	5.00E-94	341	75.75757576	0.693	GO:0031072	D7T1Q4_VITVI	2.00E-98	360	80.08658009	0.693	GO:0031072,GO:0051082,GO:0006457	ABYSS5_1_471_51_6120	3.00E-20	98.7	100	0.051	PUT-175a-Picea_glauca-41078	0	1882	99.3	1	PUT-175a-Picea_sitchensis-12132	0	1871	99.1	1	NA	NA	NA	NA	NA	965	1238	841	1156	1023	1189
FCL1165Contig1	1489	297	1109	code:111	Domain : Proteasome (54-234), PF00227.19	AT3G26340.1	1.00E-126	450	81.98529412	0.543989255	GO:0051603	A9NZ27_PICSI	3.00E-155	549	99.63099631	0.54600403	GO:0005737,GO:0005634,GO:0005839,GO:0004298,GO:0051603	NODE_27304_length_811_cov_25.360050	0	925	89.69359331	0.482202821	PUT-175a-Picea_glauca-18773	0	2694	99.16492693	0.965077233	PUT-175a-Picea_sitchensis-18932	0	2694	99.09722222	0.967092008	NA	NA	NA	NA	NA	880	863	858	905	809	765
FCL1167Contig1	895	895	344	code:011	Domain : Pro_isomerase (18-179), PF00160.14	AT5G58710.1	7.00E-79	290	85.55555556	0.596648045	GO:0003755,GO:0009507	A9NK21_PICSI	2.00E-91	337	99.44444444	0.603351955	GO:0003755,GO:0006457	NODE_14915_length_36_cov_843.416687	4.00E-27	121	98.48484848	0.073743017	PUT-175a-Picea_glauca-8440	0	1704	99.66480447	1	PUT-175a-Picea_sitchensis-23848	0	1692	99.44134078	1	NA	NA	NA	NA	NA	1559	705	1176	945	1025	733
FCL1168Contig1	478	1	477	code:001	Domain : GST_N (21-79), PF02798.13	AT1G59700.1	1.00E-42	169	52.53164557	0.979079498	GO:0004364,GO:0009407,GO:0005737,*	A9P2I2_PICSI	6.00E-81	300	91.19496855	0.99790795	NA	CL822Contig1	3.00E-169	592	90.82352941	0.889121339	PUT-175a-Picea_glauca-37746	0	762	94.39834025	1	BT123445	0	742	93.93305439	1	NA	NA	NA	NA	NA	59	63	72	82	82	91
FCL1169Contig1	1027	81	695	code:111	Family : PSRP-3_Ycf65 (154-200), PF04839.6	AT1G68590.2	6.00E-32	135	77.92207792	0.224926972	GO:0006412,GO:0003735,GO:0009507	A9NRX5_PICSI	4.00E-65	249	100	0.598831548	GO:0009536,GO:0005840,GO:0003735,GO:0006412	FCL1133Contig1	2.00E-168	590	85.81314879	0.553067186	PUT-175a-Picea_glauca-4676	0	1865	99.79633401	0.978578384	PUT-175a-Picea_sitchensis-6185	0	1842	99.18533605	0.956183057	NA	NA	NA	NA	NA	1204	1027	1084	1122	1055	1029
FCL116Contig1	359	359	162	code:011	NA	NA	NA	NA	NA	NA	NA	NA	NA	NA	NA	NA	NA	FCL116Contig2	5.00E-71	266	99.29078014	0.39275766	GQ03112_K03.1	3.00E-124	444	99.15611814	0.660167131	PUT-175a-Picea_sitchensis-931313	1.00E-110	398	92.36363636	0.763231198	NA	NA	NA	NA	NA	291	1870	400	1472	1342	2128
FCL116Contig2	648	646	2	code:001	Family : Ribosomal_S8e (29-149), PF01201.15	AT5G59240.1	3.00E-54	208	77.00534759	0.865740741	GO:0016020,GO:0022626	A9NNT7_PICSI	1.00E-62	240	100	0.865740741	GO:0005840,GO:0003735,GO:0006412	NODE_24025_length_327_cov_224.296631	7.00E-138	489	96.85314685	0.441358025	GQ03101_E17.1	0	1235	99.69135802	1	EF082947	0	1217	99.22839506	1	NA	NA	NA	NA	NA	1194	2320	1212	2042	1931	2806
FCL1170Contig1	954	277	606	code:111	Domain : Ribosomal_L7Ae (14-106), PF01248.19	AT1G77940.1	1.00E-44	177	84.69387755	0.308176101	GO:0022626	A9NLC4_PICSI	1.00E-50	201	100	0.311320755	GO:0005840,GO:0003735,GO:0006412	ABYSS6_2_557_56_14874	4.00E-23	108	100	0.05870021	GQ03112_M12.1	0	1644	99.88344988	0.899371069	BT070626	0	1594	98.95470383	0.902515723	NA	NA	NA	NA	NA	1127	1008	1088	1528	1636	1833
FCL1171Contig1	1489	401	1210	code:111	Family : DUF502 (111-213), PF04367.6	AT1G43130.1	3.00E-90	329	74.44933921	0.457353929	GO:0003674,GO:0005575,GO:0010222,*	D5AC15_PICSI	2.00E-134	480	99.62962963	0.543989255	NA	NODE_41602_length_49_cov_14.877551	7.00E-08	58.4	100	0.02014775	PUT-175a-Picea_glauca-46602	0	2705	98.97400821	0.981867025	PUT-175a-Picea_sitchensis-18868	0	2590	98.79261364	0.939556749	NA	NA	NA	NA	NA	809	1363	731	1364	1108	1357
FCL1172Contig1	652	2	535	code:011	Domain : Proteasome (2-137), PF00227.19	AT4G31300.3	5.00E-74	273	84.04907975	0.75	GO:0000502,GO:0006511,GO:0008233,GO:0010043,GO:0010363,GO:0005839,*	A9NLJ2_PICSI	2.00E-87	322	100	0.819018405	GO:0005737,GO:0005634,GO:0005839,GO:0004298,GO:0051603	FCL1172Contig2	9.00E-163	571	90.4109589	0.662576687	PUT-175a-Picea_glauca-35945	0	1219	99.0797546	1	EF082127	0	1204	98.92638037	1	NA	NA	NA	NA	NA	644	319	508	426	387	336
FCL1172Contig2	460	2	328	code:011	Domain : Proteasome (1-68), PF00227.19	AT4G31300.3	4.00E-37	150	82.9787234	0.613043478	GO:0000502,GO:0006511,GO:0008233,GO:0010043,GO:0010363,GO:0005839,*	A9NMI9_PICSI	2.00E-46	184	100	0.710869565	GO:0005737,GO:0005634,GO:0005839,GO:0004298,GO:0051603	FCL1172Contig1	7.00E-163	571	90.4109589	0.95	PUT-175a-Picea_glauca-3606	0	879	99.7826087	1	EF082493	0	873	99.56521739	1	NA	NA	NA	NA	NA	148	60	95	96	92	85
FCL1173Contig1	276	274	140	code:011	NA	NA	NA	NA	NA	NA	NA	NA	NA	NA	NA	NA	NA	FCL3508Contig1	1.00E-85	314	89.64143426	0.869565217	PUT-175a-Picea_glauca-24185	2.00E-150	531	100	1	BT070329	1.00E-150	531	100	1	NA	NA	NA	NA	NA	1131	460	728	548	517	415
FCL1174Contig1	977	189	977	code:101	Domain : DUF477 (117-238), PF04536.7	AT1G54780.1	2.00E-72	269	68.34170854	0.611054248	GO:0031977,GO:0009535,GO:0009579,GO:0009507	A9NNT9_PICSI	5.00E-128	458	98.49056604	0.807574207	NA	NODE_8178_length_34_cov_885.647034	3.00E-24	112	96.875	0.065506653	GQ0256_B19.1	0	1827	99.07881269	1	EF082949	0	1696	98.69989166	0.938587513	NA	NA	NA	NA	NA	1750	1250	2079	1520	1205	1324
FCL1175Contig1	504	226	504	code:101	NA	NA	NA	NA	NA	NA	NA	NA	NA	NA	NA	NA	NA	ABYSS6_2_428_47_5861	4.00E-18	91.1	100	0.093253968	PUT-175a-Picea_glauca-37547	0	913	96.75485009	1	NA	NA	NA	NA	NA	NA	NA	NA	NA	NA	443	410	335	417	394	439
FCL1176Contig1	766	523	305	code:111	Family : DUF2741 (1-73), PF10890.1	AT5G05370.1	2.00E-22	103	60.29411765	0.266318538	GO:0008121,GO:0005750,*	B8LK93_PICSI	4.00E-36	152	98.63013699	0.285900783	GO:0008121	NA	NA	NA	NA	NA	PUT-175a-Picea_glauca-9349262	0	1379	99.66307278	1	EF676153	0	1113	99.65811966	0.763707572	NA	NA	NA	NA	NA	260	334	216	370	337	449
FCL1178Contig1	859	50	679	code:111	Family : NAC (71-128), PF01849.11; Domain : UBA (173-208), PF00627.24	AT3G12390.1	3.00E-54	208	83.67346939	0.509895227	GO:0009651,GO:0022626	A9NLN5_PICSI	2.00E-67	256	99.52380952	0.733410943	NA	FCL1731Contig1	8.00E-157	552	83.58974359	0.674039581	PUT-175a-Picea_glauca-30944	0	1623	99.41792782	1	EF082171	0	1634	99.65075669	1	NA	NA	NA	NA	NA	849	970	694	972	947	947
FCL1179Contig1	2043	789	1625	code:111	NA	AT1G11755.1	3.00E-26	117	33.60995851	0.352422907	GO:0009414,GO:0045547,GO:0006487,GO:0019408,GO:0030968,GO:0009645,*	B8LK53_PICSI	1.00E-154	548	98.2078853	0.40969163	GO:0016765	ABYSS4_2_420_50_4774	3.00E-19	96.8	100	0.024473813	PUT-175a-Picea_glauca-7228	0	3355	98.83849558	0.884973079	PUT-175a-Picea_sitchensis-23074	0	3280	99.43374858	0.870778267	NA	NA	NA	NA	NA	2723	1645	2230	2101	1672	1625
FCL117Contig1	1309	702	1	code:101	Family : Photo_RC (29-232), PF00124.12	ATCG00270.1	2.00E-126	449	95.72649573	0.536287242	GO:0016020,GO:0009535,GO:0009579,GO:0009507	E1CH85_9CONI	1.00E-129	464	99.57264957	0.536287242	GO:0009535,GO:0016021,GO:0009523,GO:0030077,GO:0045156,GO:0046872,GO:0009772,GO:0006810	NA	NA	NA	NA	NA	PUT-175a-Picea_glauca-5949268	0	2379	98.6953185	0.994652406	NA	NA	NA	NA	NA	gi|145408420|ref|NC_004677.2|	0	2182	96.5408805	0.971734148	8550	2710	5886	3476	2212	1974
FCL1180Contig1	328	191	328	code:101	NA	NA	NA	NA	NA	NA	NA	A9NWS4_PICSI	5.00E-16	84	100	0.347560976	GO:0016021,GO:0016758	NA	NA	NA	NA	NA	PUT-175a-Picea_glauca-43012	2.00E-165	581	99.03536977	0.948170732	EF085789	5.00E-165	579	97.25609756	1	NA	NA	NA	NA	NA	1094	495	578	636	525	492
FCL1181Contig1	665	664	140	code:011	Family : Aldedh (5-129), PF00171.15	AT4G36250.1	4.00E-55	211	58.28220859	0.735338346	GO:0016020,GO:0006081,GO:0008152,GO:0055114	D7SP43_VITVI	9.00E-60	230	64.81481481	0.730827068	GO:0004030,GO:0006081,GO:0055114	PUT442	5.00E-47	187	92.74193548	0.186466165	PUT-175a-Picea_glauca-31145	0	1244	99.09774436	1	PUT-175a-Picea_sitchensis-14912	0	1211	98.34087481	0.996992481	NA	NA	NA	NA	NA	298	77	177	126	85	77
FCL1182Contig1	724	723	418	code:010	NA	AT5G02240.1	8.00E-42	167	79.41176471	0.422651934	GO:0005774,GO:0048046,GO:0003854,GO:0003824,GO:0005488,GO:0005886	A9NPJ0_PICSI	2.00E-49	196	99.01960784	0.422651934	GO:0003854,GO:0005488,GO:0006694	PUT6461	0	679	93.37748344	0.624309392	PUT-175a-Picea_glauca-25573	0	1140	99.33884298	0.835635359	PUT-175a-Picea_sitchensis-22806	0	1210	99.37597504	0.885359116	NA	NA	NA	NA	NA	1049	334	830	448	418	392
FCL1183Contig1	246	2	166	code:011	NA	NA	NA	NA	NA	NA	NA	NA	NA	NA	NA	NA	NA	ABYSS4_2_1657_48_6074	4.00E-19	93	100	0.195121951	PUT-175a-Picea_glauca-42006	5.00E-107	387	99.03381643	0.841463415	EF676622	5.00E-109	392	99.51690821	0.841463415	NA	NA	NA	NA	NA	302	551	386	625	557	619
FCL1185Contig1	874	417	872	code:101	NA	NA	NA	NA	NA	NA	NA	NA	NA	NA	NA	NA	NA	NODE_23165_length_57_cov_59.105263	3.00E-31	135	94.44444444	0.102974828	PUT-175a-Picea_glauca-44782	0	1427	98.14126394	0.919908467	PUT-175a-Picea_sitchensis-25118	0	1473	97.96893668	0.95423341	NA	NA	NA	NA	NA	424	1209	448	831	624	741
FCL1186Contig1	193	191	3	code:001	NA	NA	NA	NA	NA	NA	NA	A9NZC5_PICSI	3.00E-23	108	100	0.839378238	NA	NODE_66248_length_66_cov_30.409090	9.00E-09	58.4	100	0.155440415	PUT-175a-Picea_glauca-46546	2.00E-102	371	100	1	EF086730	9.00E-103	371	100	1	NA	NA	NA	NA	NA	257	817	347	736	498	540
FCL1187Contig1	840	838	2	code:001	Family : TIR (87-213), PF01582.13	AT1G72890.1	8.00E-29	124	35.29411765	0.757142857	GO:0031224,GO:0007165,GO:0005524,GO:0006952,GO:0004888,GO:0045087,GO:0006915	B8LLN9_PICSI	2.00E-42	174	46.53465347	0.689285714	GO:0031224,GO:0005524,GO:0004674,GO:0004888,GO:0006915,GO:0045087,GO:0006468	NODE_65576_length_132_cov_21.166666	2.00E-72	271	95.67901235	0.192857143	PUT-175a-Picea_glauca-26538	0	858	97.31958763	0.577380952	NA	NA	NA	NA	NA	NA	NA	NA	NA	NA	221	193	169	191	190	178
FCL1189Contig1	971	83	643	code:111	NA	AT3G51510.1	4.00E-48	188	61.68831169	0.451081359	GO:0009535,GO:0009507	A9NZZ0_PICSI	7.00E-104	378	96.79144385	0.577754892	NA	ABYSS7_2_295_51_5282	3.00E-20	98.7	100	0.052523172	PUT-175a-Picea_glauca-4753	0	1788	99.57537155	0.970133883	PUT-175a-Picea_sitchensis-9683	0	1713	98.80952381	0.951596292	NA	NA	NA	NA	NA	712	547	794	691	572	546
FCL118Contig2	291	1	255	code:011	NA	NA	NA	NA	NA	NA	NA	NA	NA	NA	NA	NA	NA	CL110Contig1	4.00E-42	169	98.9010989	0.312714777	PUT-175a-Picea_glauca-5651	2.00E-85	316	97.72727273	0.604810997	EF082574	7.00E-57	219	97.56097561	0.422680412	NA	NA	NA	NA	NA	132	91	263	262	340	269
FCL118Contig3	618	616	293	code:011	Family : Pollen_Ole_e_I (1-61), PF01190.10	NA	NA	NA	NA	NA	NA	E0ZE90_PICSI	3.00E-59	228	100	0.524271845	NA	CL110Contig1	0	775	94.82401656	0.781553398	PUT-175a-Picea_glauca-5651	0	758	94.20289855	0.781553398	EF082574	0	758	94.20289855	0.781553398	NA	NA	NA	NA	NA	0	2	0	0	2	0
FCL1190Contig1	997	914	399	code:111	NA	AT1G78995.1	1.00E-30	130	69.89247312	0.276830491	GO:0003674,GO:0008150,*	A9SCN4_PHYPA	6.00E-44	179	65.67164179	0.370110331	NA	NA	NA	NA	NA	NA	PUT-175a-Picea_glauca-23143	0	1467	99.10714286	0.786359077	PUT-175a-Picea_sitchensis-12334	0	862	99.55947137	0.455366098	NA	NA	NA	NA	NA	342	426	441	702	667	655
FCL1191Contig1	662	532	68	code:111	NA	AT3G12780.1	2.00E-15	79.3	68.33333333	0.271903323	GO:0016020,GO:0048046,GO:0005634,GO:0009579,GO:0004618,GO:0046686,GO:0005618,GO:0009941,GO:0009507,GO:0009570	B8LKQ1_PICSI	7.00E-42	171	96.03174603	0.570996979	GO:0005737,GO:0004618,GO:0006096	PUT6691	0	810	98.87892377	0.670694864	PUT-175a-Picea_glauca-14517	0	1186	98.45440495	0.97734139	PUT-175a-Picea_sitchensis-22288	0	1077	98.63013699	0.882175227	NA	NA	NA	NA	NA	495	389	630	651	557	605
FCL1192Contig1	568	386	3	code:101	NA	AT1G44446.3	2.00E-18	89	58.10810811	0.38028169	GO:0010277,GO:0042651,GO:0009706,GO:0015995,GO:0009507,*	B9H7F3_POPTR	8.00E-18	90.9	51.28205128	0.401408451	GO:0051537,GO:0010277,GO:0005506,GO:0016705,GO:0055114	ABYSS6_2_941_50_8948	7.00E-20	96.8	100	0.14084507	PUT-175a-Picea_glauca-22659	0	1038	99.90791897	1	EF676538	0	1040	100	1	NA	NA	NA	NA	NA	438	790	548	722	553	604
FCL1193Contig1	1059	1	672	code:011	Domain : ABC_tran (20-144), PF00005.20	AT3G21250.2	1.00E-72	270	73.56828194	0.64305949	GO:0005774,GO:0042626,*	B9SN54_RICCO	2.00E-77	290	78.46889952	0.592067989	GO:0016021,GO:0032440,GO:0005524,GO:0042626,GO:0055114	NODE_48850_length_326_cov_57.435581	3.00E-116	417	94.921875	0.241737488	PUT-175a-Picea_glauca-3121	0	1288	98.57142857	0.661000944	EF084382	0	1744	97.17457114	0.93578848	NA	NA	NA	NA	NA	493	165	377	194	181	184
FCL1194Contig1	348	347	3	code:001	NA	AT3G58490.1	1.00E-34	141	59.82142857	0.965517241	GO:0016020	B8LS44_PICSI	2.00E-63	241	100	0.99137931	GO:0016020,GO:0003824	FCL1194Contig2	4.00E-149	525	92.81609195	1	PUT-175a-Picea_glauca-39699	0	664	99.71264368	1	PUT-175a-Picea_sitchensis-25380	0	669	100	1	NA	NA	NA	NA	NA	85	38	69	56	53	35
FCL1194Contig2	1015	765	1	code:101	Family : PAP2 (95-223), PF01569.14	AT3G58490.1	5.00E-68	254	54.68164794	0.783251232	GO:0016020	B8LS44_PICSI	2.00E-119	429	94.50980392	0.753694581	GO:0016020,GO:0003824	FCL1194Contig1	1.00E-148	525	92.81609195	0.342857143	PUT-175a-Picea_glauca-39699	0	1333	95.83333333	0.780295567	PUT-175a-Picea_sitchensis-25380	0	1338	95.95959596	0.780295567	NA	NA	NA	NA	NA	356	254	324	333	306	350
FCL1194Contig3	324	3	323	code:001	Family : PAP2 (2-34), PF01569.14	AT3G58490.2	5.00E-30	125	58.49056604	0.981481481	GO:0012505,GO:0016020	B8LS44_PICSI	8.00E-46	182	93.39622642	0.981481481	GO:0016020,GO:0003824	FCL1194Contig2	2.00E-81	300	93.33333333	0.601851852	PUT-175a-Picea_glauca-39699	1.00E-152	539	95.92476489	0.984567901	PUT-175a-Picea_sitchensis-25380	7.00E-153	539	95.92476489	0.984567901	NA	NA	NA	NA	NA	185	51	123	82	96	77
FCL1195Contig1	1458	134	1237	code:111	Domain : 2OG-FeII_Oxy (219-315), PF03171.13	AT4G10500.1	5.00E-81	298	46.93251534	0.66255144	GO:0016491	A9NQ73_PICSI	0	721	98.91304348	0.757201646	GO:0005506,GO:0016491,GO:0055114	NODE_38130_length_37_cov_104.000000	8.00E-26	117	97.01492537	0.045953361	PUT-175a-Picea_glauca-19255	0	2686	99.09784872	0.988340192	PUT-175a-Picea_sitchensis-23928	0	2663	98.82026371	0.988340192	NA	NA	NA	NA	NA	707	455	821	927	839	729
FCL1196Contig1	1086	865	236	code:111	Repeat : Ank (76-107), PF00023.23; Repeat : Ank (149-180), PF00023.23	AT3G09890.1	3.00E-52	202	51.9047619	0.580110497	GO:0005575,GO:0008150,*	A9NTD8_PICSI	8.00E-104	378	100	0.580110497	NA	NA	NA	NA	NA	NA	PUT-175a-Picea_glauca-29483	0	1946	99.85308521	0.961325967	PUT-175a-Picea_sitchensis-22702	0	1711	99.88839286	0.846224678	NA	NA	NA	NA	NA	539	589	505	663	750	758
FCL1197Contig1	373	3	212	code:011	NA	NA	NA	NA	NA	NA	NA	NA	NA	NA	NA	NA	NA	NA	NA	NA	NA	NA	PUT-175a-Picea_glauca-48891	3.00E-161	567	99.66442953	0.798927614	EF085377	3.00E-152	537	97.97979798	0.796246649	NA	NA	NA	NA	NA	360	426	360	543	614	688
FCL1198Contig1	678	413	12	code:111	NA	NA	NA	NA	NA	NA	NA	NA	NA	NA	NA	NA	NA	ABYSS7_2_1660_55_11887	1.00E-22	106	100	0.081120944	PUT-175a-Picea_glauca-45165	0	1144	98.86363636	0.908554572	PUT-175a-Picea_sitchensis-10573	0	1073	99.12739965	0.845132743	NA	NA	NA	NA	NA	568	647	571	920	756	747
FCL11Contig3	293	292	125	code:011	NA	NA	NA	NA	NA	NA	NA	NA	NA	NA	NA	NA	NA	PUT7955	1.00E-104	377	98.12206573	0.726962457	GQ03717_O06.1	1.00E-104	379	96.86098655	0.76109215	PUT-175a-Picea_sitchensis-10198	3.00E-126	450	96.28252788	0.918088737	NA	NA	NA	NA	NA	28	12	20	43	38	32
FCL11Contig7	322	320	27	code:011	NA	NA	NA	NA	NA	NA	NA	A9NL88_PICSI	4.00E-25	101	97.72727273	0.49068323	NA	CL10Contig1	2.00E-154	542	96.5625	0.99068323	PUT-175a-Picea_glauca-4121	3.00E-164	577	98.4375	0.99068323	PUT-175a-Picea_sitchensis-17334	2.00E-164	577	98.4375	0.99068323	NA	NA	NA	NA	NA	28	14	11	10	7	8
FCL11Contig9	396	233	42	code:111	NA	NA	NA	NA	NA	NA	NA	A9NMP6_PICSI	2.00E-32	138	96.66666667	0.454545455	NA	PUT7955	4.00E-120	429	87.95518207	0.856060606	PUT-175a-Picea_glauca-31157	0	690	96.96202532	0.997474747	EF083069	0	692	96.96969697	1	NA	NA	NA	NA	NA	5167	9115	5846	10044	11196	12172
FCL1200Contig1	951	2	949	code:001	Family : HMG-CoA_red (79-315), PF00368.11	AT1G76490.1	2.00E-112	402	71.42857143	0.839116719	GO:0008299,GO:0016020,GO:0016126,GO:0005783,GO:0042282,*	C0PRN6_PICSI	5.00E-126	451	83.33333333	0.851735016	GO:0016021,GO:0004420,GO:0050661,GO:0015936,GO:0008299,GO:0055114	PUT6831	0	646	90.5982906	0.492113565	PUT-175a-Picea_glauca-41843	0	898	86.06658446	0.85278654	BT070991	0	881	85.69667078	0.85278654	NA	NA	NA	NA	NA	260	104	289	172	143	167
FCL1201Contig1	455	454	158	code:011	Domain : Gamma-thionin (39-74), PF00304.13	NA	NA	NA	NA	NA	NA	A9NK55_PICSI	3.00E-23	108	79.51807229	0.547252747	GO:0006952	PUT3757	0	779	97.33924612	0.978021978	PUT-175a-Picea_glauca-13539	0	779	97.54464286	0.978021978	PUT-175a-Picea_sitchensis-23926	0	815	98.46153846	1	NA	NA	NA	NA	NA	29	23	33	35	44	46
FCL1202Contig1	1924	1922	516	code:011	Domain : tRNA_anti (22-106), PF01336.18; Family : tRNA-synt_2 (144-464), PF00152.13	AT4G31180.2	0	664	69.29637527	0.72972973	GO:0046686,GO:0005524,GO:0000166,GO:0004815,GO:0004812,GO:0005737,GO:0003676,GO:0009507	A9NX07_PICSI	0	940	99.78678038	0.731288981	GO:0005737,GO:0004815,GO:0005524,GO:0003676,GO:0006422	NODE_59123_length_34_cov_29.176470	2.00E-20	100	95.45454545	0.034303534	PUT-175a-Picea_glauca-28013	0	3384	99.11748483	0.941787942	PUT-175a-Picea_sitchensis-19235	0	3607	99.27197088	0.999480249	NA	NA	NA	NA	NA	972	503	571	479	523	439
FCL1203Contig1	438	374	177	code:111	NA	NA	NA	NA	NA	NA	NA	NA	NA	NA	NA	NA	NA	PUT4374	0	787	98.918379	0.997716895	PUT-175a-Picea_glauca-13262	0	819	98.8173516	1	PUT-175a-Picea_sitchensis-23945	0	819	98.8173516	1	NA	NA	NA	NA	NA	0	0	1	0	0	0
FCL1204Contig1	1003	132	557	code:111	Domain : P16-Arc (13-139), PF04699.7	AT4G01710.1	1.00E-45	180	73.45132743	0.337986042	GO:0003779,GO:0009825,GO:0007015,GO:0005885,GO:0030036,GO:0010090,GO:0030041,*	D5ADS7_PICSI	8.00E-68	258	100	0.424725823	GO:0005856,GO:0030833	ABYSS6_2_590_46_4550	3.00E-17	89.1	100	0.045862413	PUT-175a-Picea_glauca-39498	0	1881	99.49647533	0.99002991	PUT-175a-Picea_sitchensis-28045	0	1794	99.68152866	0.939182453	NA	NA	NA	NA	NA	477	800	569	827	813	1122
FCL1206Contig1	1114	319	774	code:111	Domain : LysM (114-152), PF01476.13	NA	NA	NA	NA	NA	NA	A9NYY7_PICSI	6.00E-59	229	99.24242424	0.355475763	GO:0016998	PUT5288	4.00E-112	404	94.64285714	0.247755835	PUT-175a-Picea_glauca-6349264	0	1988	98.52805888	0.975763016	PUT-175a-Picea_sitchensis-3591	0	1971	97.48653501	1	NA	NA	NA	NA	NA	1590	966	1301	975	989	906
FCL1207Contig1	155	143	21	code:111	NA	NA	NA	NA	NA	NA	NA	NA	NA	NA	NA	NA	NA	FCL377Contig1	2.00E-16	83.4	100	0.470967742	NA	NA	NA	NA	NA	NA	NA	NA	NA	NA	NA	NA	NA	NA	NA	59	342	165	374	298	328
FCL1209Contig1	820	40	603	code:111	Domain : ADH_N (40-151), PF08240.5	AT5G51970.2	1.00E-90	329	84.15300546	0.665853659	GO:0008270,GO:0055114,GO:0016491	B9I4E5_POPTR	3.00E-90	332	83.60655738	0.665853659	GO:0016491,GO:0008270,GO:0055114	NA	NA	NA	NA	NA	PUT-175a-Picea_glauca-46573	0	1073	99.82174688	0.684146341	PUT-175a-Picea_sitchensis-904	0	1050	99.1087344	0.684146341	NA	NA	NA	NA	NA	1110	643	897	718	798	580
FCL120Contig1	1954	1617	199	code:111	Family : PSII (31-471), PF00421.12	ATCG00280.1	0	846	95.77167019	0.726202661	GO:0016020,GO:0009535,GO:0009579,GO:0009507	C3W0V3_CEDDE	0	874	99.36575053	0.726202661	GO:0009535,GO:0016021,GO:0030076,GO:0009523,GO:0016168,GO:0045156,GO:0009772,GO:0018298	ABYSS6_2_1345_51_5641	7.00E-20	98.7	100	0.026100307	PUT-175a-Picea_glauca-5949268	0	3736	99.89738327	0.997441146	PUT-175a-Picea_sitchensis-19860	2.00E-158	560	99.65986395	0.150460594	gi|226875271|gb|EU998739.3|	0	3678	99.38587513	0.997441146	8276	4901	7059	5552	3086	3946
FCL1210Contig1	1285	1194	301	code:111	Domain : RRM_1 (1-38), PF00076.15; Domain : RRM_1 (58-126), PF00076.15	NA	NA	NA	NA	NA	NA	NA	NA	NA	NA	NA	NA	NA	NA	NA	NA	NA	GQ03815_K06.1	0	2261	99.04610493	1	EF085377	0	2294	99.20508744	1	NA	NA	NA	NA	NA	1273	1682	1271	1660	1546	1794
FCL1211Contig1	188	179	39	code:111	NA	NA	NA	NA	NA	NA	NA	NA	NA	NA	NA	NA	NA	ABYSS3_2_1786_48_6639	3.00E-19	93	100	0.255319149	GQ00411_E18.1	2.00E-87	321	100	0.888297872	BT123061	5.00E-86	316	99.4011976	0.888297872	NA	NA	NA	NA	NA	192	406	105	442	295	370
FCL1213Contig2	649	647	165	code:011	Family : DUF962 (44-127), PF06127.4	AT1G18720.1	9.00E-31	130	61.01694915	0.545454545	GO:0003674,GO:0008150,*	A9NS57_PICSI	1.00E-54	213	97.82608696	0.637904468	NA	PUT3655	0	665	99.3342297	0.74422188	PUT-175a-Picea_glauca-11489	0	1235	99.69135802	0.998459168	PUT-175a-Picea_sitchensis-21751	0	1223	99.38271605	0.998459168	NA	NA	NA	NA	NA	620	244	442	316	400	303
FCL1214Contig1	292	207	1	code:101	NA	NA	NA	NA	NA	NA	NA	NA	NA	NA	NA	NA	NA	FCL4688Contig1	1.00E-08	58.4	100	0.102739726	PUT-175a-Picea_glauca-47317	8.00E-154	542	100	0.965753425	NA	NA	NA	NA	NA	NA	NA	NA	NA	NA	325	433	307	502	525	518
FCL1215Contig1	648	3	647	code:001	NA	NA	NA	NA	NA	NA	NA	NA	NA	NA	NA	NA	NA	NODE_37853_length_85_cov_16.788235	6.00E-43	173	92.98245614	0.175925926	PUT-175a-Picea_glauca-15348	0	1075	95.67901235	1	PUT-175a-Picea_sitchensis-1925	0	919	94.5709282	0.88117284	NA	NA	NA	NA	NA	395	228	227	362	437	319
FCL1216Contig1	1901	260	1534	code:111	Domain : ATP-grasp_2 (32-240), PF08442.3; Domain : Ligase_CoA (300-420), PF00549.12	AT2G20420.1	6.00E-178	621	77.23970944	0.65176223	GO:0046686,GO:0005524,GO:0005739	D5A8F9_PICSI	0	768	99.03381643	0.653340347	GO:0005524,GO:0016874	PUT618	1.00E-149	529	85.14851485	0.26459758	PUT-175a-Picea_glauca-4869	0	3371	98.84994524	0.96054708	BT122451	0	3278	99.14529915	0.923198317	NA	NA	NA	NA	NA	1604	1795	1387	1879	1733	1902
FCL1217Contig1	876	148	591	code:111	Domain : C2 (6-86), PF00168.23	AT1G63220.1	4.00E-41	165	59.5890411	0.5	GO:0003674,GO:0008150,*	C0PSH0_PICSI	2.00E-71	270	98.64864865	0.506849315	NA	ABYSS4_2_2249_47_4485	6.00E-18	91.1	100	0.053652968	PUT-175a-Picea_glauca-47810	0	1458	98.84746541	0.974885845	PUT-175a-Picea_sitchensis-8632	0	1481	99.10321988	0.974885845	NA	NA	NA	NA	NA	925	747	944	987	957	1033
FCL1218Contig1	1099	1097	3	code:001	NA	NA	NA	NA	NA	NA	NA	B8LQK7_PICSI	8.00E-131	468	98.80952381	0.917197452	NA	NODE_31790_length_78_cov_31.692308	3.00E-46	185	96.2962963	0.098271156	PUT-175a-Picea_glauca-30826	0	2063	99.27073838	0.998180164	EF678160	0	1932	99.50980392	0.92811647	NA	NA	NA	NA	NA	558	763	501	752	601	649
FCL1219Contig1	902	782	219	code:111	Domain : RuBisCO_small (75-184), PF00101.13	AT1G67090.1	2.00E-48	189	63.84615385	0.429046563	GO:0016020,GO:0048046,GO:0009535,GO:0009579,GO:0031977,GO:0005507,GO:0009941,GO:0022626,GO:0009507,GO:0009570	A9NXP2_PICSI	4.00E-88	325	99.40828402	0.562084257	GO:0009536,GO:0004497,GO:0016984,GO:0015977,GO:0055114,GO:0009853,GO:0015979	ABYSS7_2_1548_51_5491	3.00E-20	98.7	100	0.05654102	PUT-175a-Picea_glauca-13525	0	1669	99.65792474	0.972283814	EF086117	0	1658	99.42987457	0.972283814	NA	NA	NA	NA	NA	893	662	666	660	669	653
FCL121Contig3	423	422	246	code:010	NA	NA	NA	NA	NA	NA	NA	C0PTC2_PICSI	4.00E-20	97.4	94	0.354609929	NA	FCL121Contig4	8.00E-144	508	96.2962963	0.70212766	PUT-175a-Picea_glauca-4516	0	733	97.59615385	0.983451537	EF085588	0	748	97.83653846	0.983451537	NA	NA	NA	NA	NA	1014	653	896	498	503	431
FCL121Contig4	606	604	422	code:011	NA	NA	NA	NA	NA	NA	NA	NA	NA	NA	NA	NA	NA	FCL121Contig3	1.00E-143	508	96.2962963	0.49009901	PUT-175a-Picea_glauca-4516	0	808	97.00214133	0.770627063	EF085588	0	817	96.80851064	0.775577558	NA	NA	NA	NA	NA	1669	2878	1951	3351	2565	3160
FCL1221Contig1	1038	1038	355	code:011	Domain : Cu_bind_like (93-172), PF02298.10	AT3G27200.1	3.00E-29	126	58.16326531	0.283236994	GO:0009055,GO:0005507	A9P1G7_PICSI	2.00E-77	290	98.91304348	0.531791908	GO:0005507,GO:0009055	NODE_26638_length_62_cov_210.290329	2.00E-29	129	100	0.064547206	NA	NA	NA	NA	NA	PUT-175a-Picea_sitchensis-20649	0	1679	98.27213823	0.892100193	NA	NA	NA	NA	NA	2311	852	1623	1233	1080	989
FCL1223Contig1	496	83	349	code:111	NA	NA	NA	NA	NA	NA	NA	NA	NA	NA	NA	NA	NA	ABYSS2_1_1077_48_4050	9.00E-19	93	100	0.096774194	PUT-175a-Picea_glauca-7884	2.00E-93	342	92.08333333	0.45766129	PUT-175a-Picea_sitchensis-18232	6.00E-59	227	98.38709677	0.25	NA	NA	NA	NA	NA	553	356	237	466	459	419
FCL1224Contig1	2006	732	1586	code:111	Domain : Glyco_hydro_28 (4-237), PF00295.10	NA	NA	NA	NA	NA	NA	B8LQW0_PICSI	0	594	96.43615975	0.696909272	GO:0004650,GO:0005975,GO:0007047	PUT1936	0	842	91.26853377	0.293619143	PUT-175a-Picea_glauca-8326	0	3453	97.82608696	0.954636092	EF678272	0	2653	96.30337795	0.777168495	NA	NA	NA	NA	NA	805	396	519	462	532	399
FCL1226Contig1	663	1	645	code:011	Domain : Pkinase (6-192), PF00069.18; Domain : Pkinase_Tyr (8-200), PF07714.10	AT1G53420.1	2.00E-59	225	59.79381443	0.877828054	GO:0012505,GO:0006468	NA	NA	NA	NA	NA	NA	NODE_29471_length_385_cov_37.394806	3.00E-174	610	92.04819277	0.625942685	PUT-175a-Picea_glauca-40530	0	863	91.36	0.939668175	PUT-175a-Picea_sitchensis-11009	0	665	92.13973799	0.689291101	NA	NA	NA	NA	NA	195	52	131	74	68	55
FCL1228Contig2	282	176	72	code:111	NA	NA	NA	NA	NA	NA	NA	NA	NA	NA	NA	NA	NA	CL272Contig1	3.00E-134	475	96.83098592	1	PUT-175a-Picea_glauca-34480	2.00E-150	531	99.29078014	1	PUT-175a-Picea_sitchensis-19671	6.00E-149	525	98.93617021	1	NA	NA	NA	NA	NA	109	38	73	49	62	53
FCL1229Contig1	254	253	2	code:001	NA	NA	NA	NA	NA	NA	NA	A9NKN9_PICSI	4.00E-23	107	97.22222222	0.850393701	GO:0004553,GO:0005975	ABYSS6_2_908_47_4720	2.00E-18	91.1	100	0.18503937	PUT-175a-Picea_glauca-15066	3.00E-116	417	97.84482759	0.913385827	EF081819	5.00E-120	429	99.35344828	1	NA	NA	NA	NA	NA	533	366	510	461	322	350
FCL122Contig4	464	1	462	code:001	Family : Transferase (1-153), PF02458.8	NA	NA	NA	NA	NA	NA	B8LQ10_PICSI	7.00E-59	226	72.25806452	0.995689655	GO:0016747	FCL122Contig6	2.00E-162	569	88.93905192	0.954741379	PUT-175a-Picea_glauca-41860	7.00E-174	610	89.43965517	1	PUT-175a-Picea_sitchensis-1216	1.00E-100	365	88.7755102	0.631465517	NA	NA	NA	NA	NA	424	287	167	199	141	95
FCL122Contig5	366	1	366	code:001	Family : Transferase (1-60), PF02458.8	NA	NA	NA	NA	NA	NA	B8LQ10_PICSI	4.00E-39	160	63.1147541	1	GO:0016747	FCL122Contig6	3.00E-135	479	90.51724138	0.950819672	PUT-175a-Picea_glauca-41860	5.00E-145	514	90.98360656	1	EF677946	2.00E-83	308	86.79245283	0.724043716	NA	NA	NA	NA	NA	205	181	89	103	71	50
FCL122Contig6	822	822	1	code:001	Family : Transferase (2-272), PF02458.8	AT2G39980.1	1.00E-17	87.4	25.35211268	0.974452555	GO:0016747	B8LQ10_PICSI	5.00E-112	404	72.62773723	1	GO:0016747	CL579Contig1	0	850	85.22167488	0.984184915	PUT-175a-Picea_glauca-41860	0	1546	99.27007299	1	PUT-175a-Picea_sitchensis-1216	0	1250	99.10846954	0.817518248	NA	NA	NA	NA	NA	406	212	264	222	231	151
FCL1230Contig1	1313	1125	481	code:111	Family : Mob1_phocein (30-205), PF03637.10	AT5G45550.1	8.00E-117	417	92.09302326	0.491241432	GO:0005634,GO:0008150,*	A9NZI1_PICSI	2.00E-124	447	100	0.491241432	GO:0005515	NA	NA	NA	NA	NA	PUT-175a-Picea_glauca-12679	0	2492	99.84697781	0.994668698	PUT-175a-Picea_sitchensis-23529	0	2523	100	0.999238385	NA	NA	NA	NA	NA	866	744	637	1069	871	946
FCL1231Contig1	456	454	2	code:001	Domain : Linker_histone (118-150), PF00538.12	NA	NA	NA	NA	NA	NA	A9NV40_PICSI	1.00E-11	69.3	97.14285714	0.230263158	GO:0000786,GO:0005634,GO:0003677,GO:0006334	CL852Contig1	1.00E-123	440	96.59644944	1	PUT-175a-Picea_glauca-40931	1.00E-138	492	98.22099818	1	EF085194	7.00E-139	492	98.22099818	1	NA	NA	NA	NA	NA	203	113	172	116	110	108
FCL1232Contig1	1210	3	587	code:011	Family : Aldose_epim (6-175), PF01263.13	AT3G01590.1	8.00E-84	307	76.5625	0.476033058	GO:0030246,GO:0016853,GO:0005975,GO:0003824	C0PSD2_PICSI	3.00E-108	393	98.97435897	0.483471074	GO:0030246,GO:0016853,GO:0005975	NODE_21157_length_35_cov_29.714285	1.00E-24	114	96.92307692	0.053719008	PUT-175a-Picea_glauca-36168	0	2263	98.64183764	1	PUT-175a-Picea_sitchensis-27129	0	2252	98.55709188	1	NA	NA	NA	NA	NA	350	177	261	223	223	147
FCL1233Contig1	714	237	713	code:101	Family : Inositol_P (92-155), PF00459.18	AT4G39120.1	3.00E-19	92	38.32335329	0.680672269	GO:0009507	A9NXM4_PICSI	6.00E-85	314	98.70967742	0.651260504	GO:0004437	ABYSS3_1_745_50_3125	9.00E-20	96.8	100	0.070028011	PUT-175a-Picea_glauca-3079	0	1296	99.70588235	0.952380952	PUT-175a-Picea_sitchensis-5342	0	1338	99.71509972	0.983193277	NA	NA	NA	NA	NA	337	931	370	869	700	881
FCL1234Contig1	707	194	706	code:101	NA	AT3G27090.1	3.00E-24	108	39.01098901	0.678925035	GO:0003674,GO:0008150,*	C0PSD7_PICSI	4.00E-76	285	92.72727273	0.700141443	NA	ABYSS3_2_1511_57_8070	8.00E-24	110	100	0.080622348	GQ03302_O19.2	0	1242	99.05797101	1	PUT-175a-Picea_sitchensis-619	0	1213	98.76273654	1	NA	NA	NA	NA	NA	627	626	547	715	673	645
FCL1236Contig1	479	477	1	code:001	Family : FSH1 (11-150), PF03959.6	AT4G24380.2	7.00E-42	166	49.65517241	0.908141962	NA	C0PPU9_PICSI	2.00E-78	291	99.29078014	0.88308977	NA	ABYSS7_1_259_46_11379	1.00E-17	89.1	100	0.096033403	PUT-175a-Picea_glauca-43108	0	842	99.77477477	0.979123173	BT070322	0	825	99.43693694	0.979123173	NA	NA	NA	NA	NA	368	675	459	669	665	899
FCL1238Contig1	1034	1	855	code:011	Family : UFD1 (2-155), PF03152.7	AT2G21270.3	1.00E-89	326	63.91752577	0.823984526	GO:0012505,GO:0006511	D5ACG2_PICSI	2.00E-129	463	99.29824561	0.82688588	GO:0006511	PUT5737	2.00E-158	558	87.63102725	0.46131528	PUT-175a-Picea_glauca-15087	0	1965	99.6131528	1	BT123945	0	1971	99.7098646	1	NA	NA	NA	NA	NA	650	517	386	638	565	485
FCL1239Contig1	812	436	810	code:101	NA	AT5G21170.1	2.00E-11	66.2	57.37704918	0.225369458	GO:0043562,GO:0006499,GO:0004679,*	B8LP92_PICSI	1.00E-43	177	99.2	0.46182266	NA	NODE_16215_length_39_cov_47.000000	3.00E-27	121	97.10144928	0.084975369	PUT-175a-Picea_glauca-43445	0	1456	98.85204082	0.965517241	EF677663	0	1454	98.85057471	0.964285714	NA	NA	NA	NA	NA	284	234	250	218	225	186
FCL123Contig3	492	3	272	code:011	NA	AT5G59970.1	5.00E-13	70.5	100	0.201219512	GO:0003677,GO:0006334,GO:0005773	B6T0P4_MAIZE	4.00E-13	74.7	73.07692308	0.317073171	GO:0000786,GO:0005634,GO:0003677,GO:0006334	CL307Contig1	0	710	97.55501222	0.827235772	PUT-175a-Picea_glauca-1049266	0	908	98.98373984	1	PUT-175a-Picea_sitchensis-24503	0	873	97.9757085	1	NA	NA	NA	NA	NA	258	286	143	307	264	328
FCL1241Contig1	1067	800	3	code:101	NA	AT5G15610.2	9.00E-90	327	59.77443609	0.747891284	GO:0003674,GO:0005575,GO:0008150,*	B8LQ92_PICSI	2.00E-145	516	98.87218045	0.747891284	NA	NODE_1434_length_480_cov_80.054169	2.00E-143	508	99.62546816	0.250234302	PUT-175a-Picea_glauca-6149266	0	1494	99.00124844	0.750702905	EF678031	0	1934	98.9412897	0.973758201	NA	NA	NA	NA	NA	420	185	292	161	174	133
FCL1242Contig1	512	510	1	code:001	Family : Melibiase (25-98), PF02065.11	AT5G08370.2	8.00E-76	279	75.73964497	0.990234375	GO:0004553,GO:0003824	D5ADT9_PICSI	3.00E-90	331	87.64705882	0.99609375	GO:0043169,GO:0004553,GO:0005975	NODE_55361_length_158_cov_26.278481	3.00E-63	241	88.82978723	0.3671875	PUT-175a-Picea_glauca-22792	0	944	98.6328125	1	BT124460	0	767	92.74509804	0.99609375	NA	NA	NA	NA	NA	1357	712	1342	702	664	477
FCL1243Contig1	823	822	304	code:011	Family : dsDNA_bind (54-164), PF01984.13	AT1G29850.2	5.00E-35	144	76.92307692	0.459295261	GO:0003677	A9NXL4_PICSI	2.00E-48	193	100	0.466585662	GO:0003677	NODE_63386_length_54_cov_33.000000	5.00E-26	117	100	0.074119077	PUT-175a-Picea_glauca-36981	0	1483	99.80769231	1	PUT-175a-Picea_sitchensis-27421	0	1227	99.03988183	0.874848117	NA	NA	NA	NA	NA	878	2088	846	2076	1820	2382
FCL1244Contig1	1728	285	1535	code:111	Repeat : LRR_1 (110-131), PF00560.26; Repeat : LRR_1 (133-155), PF00560.26; Repeat : LRR_1 (157-179), PF00560.26; Repeat : LRR_1 (181-201), PF00560.26; Repeat : LRR_1 (274-290), PF00560.26	AT5G66330.1	3.00E-60	230	41.73228346	0.652777778	GO:0012505	D8SD43_SELML	1.00E-73	278	46.09929078	0.699652778	GO:0005515	ABYSS3_1_1486_50_3804	2.00E-19	96.8	100	0.028935185	PUT-175a-Picea_glauca-9397	0	2853	99.27488464	0.877893519	PUT-175a-Picea_sitchensis-18657	0	1186	99.52076677	0.362268519	NA	NA	NA	NA	NA	614	385	628	858	638	648
FCL1245Contig1	858	221	856	code:101	Family : mTERF (144-211), PF02536.7	AT4G09620.1	6.00E-30	128	58.46153846	0.454545455	GO:0009507	A9NKK6_PICSI	1.00E-108	394	99.05660377	0.741258741	NA	NODE_51205_length_35_cov_32.085712	7.00E-25	114	96.92307692	0.075757576	PUT-175a-Picea_glauca-59	0	1604	99.06759907	1	PUT-175a-Picea_sitchensis-2987	0	1606	99.3006993	1	NA	NA	NA	NA	NA	467	294	330	378	273	254
FCL1248Contig1	833	633	376	code:111	Family : Ribosomal_S27e (30-84), PF01667.10	AT3G61110.1	1.00E-35	146	93.02325581	0.30972389	GO:0005618,GO:0006412,GO:0003735,GO:0022626	A9NK30_PICSI	1.00E-36	154	100	0.30972389	GO:0005840,GO:0046872,GO:0003735,GO:0006412	PUT4474	4.00E-166	583	99.83660131	0.490996399	PUT-175a-Picea_glauca-31182	0	1444	98.60583016	0.947178872	PUT-175a-Picea_sitchensis-13748	0	1458	99.19454771	1	NA	NA	NA	NA	NA	279	266	375	298	320	359
FCL1249Contig1	542	1	408	code:011	NA	AT3G12050.1	2.00E-39	158	57.37704918	0.675276753	GO:0001671,GO:0006950,GO:0051087	A9NUD8_PICSI	5.00E-68	257	100	0.675276753	GO:0005737,GO:0001671,GO:0051087,GO:0006950	NA	NA	NA	NA	NA	PUT-175a-Picea_glauca-36063	0	960	98.83945841	0.953874539	EF084940	0	965	99.03288201	0.953874539	NA	NA	NA	NA	NA	416	662	440	957	890	1013
FCL124Contig1	1072	1	1071	code:001	Family : Inhibitor_I9 (63-141), PF05922.9; Domain : Peptidase_S8 (171-341), PF00082.15	AT1G20160.1	6.00E-59	224	48.47457627	0.825559701	GO:0004252,GO:0048046,GO:0006508,GO:0042802,GO:0043086	C5XHB2_SORBI	2.00E-60	233	47.38562092	0.833955224	GO:0042802,GO:0004252,GO:0043086,GO:0006508	FCL124Contig3	3.00E-35	148	96.51162791	0.080223881	PUT-175a-Picea_glauca-15443	0	1923	98.38249286	0.980410448	NA	NA	NA	NA	NA	NA	NA	NA	NA	NA	3317	2370	2302	2384	1706	1505
FCL124Contig2	831	1	831	code:001	Family : PA (1-63), PF02225.15; Domain : Peptidase_S8 (75-202), PF00082.15	AT1G20160.2	3.00E-62	235	48.74551971	0.996389892	GO:0004252,GO:0048046,GO:0006508,GO:0042802,GO:0043086	C5X498_SORBI	6.00E-66	251	50.53380783	0.996389892	GO:0042802,GO:0004252,GO:0043086,GO:0006508	NA	NA	NA	NA	NA	PUT-175a-Picea_glauca-15443	0	1534	98.67629362	1	NA	NA	NA	NA	NA	NA	NA	NA	NA	NA	4914	2722	4064	2956	1883	1842
FCL124Contig3	478	477	1	code:000	Domain : Peptidase_S8 (2-56), PF00082.15; Family : PA (97-158), PF02225.15	AT1G20160.2	3.00E-41	164	53.4591195	0.991631799	GO:0004252,GO:0048046,GO:0006508,GO:0042802,GO:0043086	Q9LNU1_ARATH	4.00E-40	164	53.4591195	0.991631799	GO:0048046,GO:0042802,GO:0004252,GO:0043086,GO:0006508	FCL124Contig1	1.00E-35	148	96.51162791	0.179916318	PUT-175a-Picea_glauca-15443	0	896	99.16317992	1	NA	NA	NA	NA	NA	NA	NA	NA	NA	NA	1680	663	1131	850	563	445
FCL1250Contig1	1280	3	977	code:011	Family : NmrA (26-254), PF05368.6; Family : Epimerase (26-102), PF01370.14; Family : 3Beta_HSD (27-103), PF01073.12	AT1G75290.1	6.00E-77	285	47.17607973	0.69609375	GO:0008152	B8LPG8_PICSI	0	660	98.15384615	0.76171875	GO:0005488,GO:0003824	CL740Contig1	3.00E-43	175	96.875	0.0875	NA	NA	NA	NA	NA	NA	NA	NA	NA	NA	NA	NA	NA	NA	NA	698	316	708	693	1028	618
FCL1251Contig1	511	510	1	code:001	Family : HSP70 (3-170), PF00012.13	AT5G09590.1	1.00E-80	295	87.64705882	0.998043053	GO:0005774,GO:0046686,GO:0005524,GO:0005618,GO:0009651,GO:0005739,GO:0009507	HSP7M_PHAVU	5.00E-81	300	87.64705882	0.998043053	GO:0005739,GO:0005524,GO:0051082,GO:0006457,GO:0006950	NODE_7758_length_129_cov_41.108528	3.00E-74	277	96.85534591	0.311154599	PUT-175a-Picea_glauca-4866	0	919	97.84735812	1	EF081780	0	785	97.2972973	0.86888454	NA	NA	NA	NA	NA	404	121	308	173	126	139
FCL1251Contig2	569	567	232	code:011	Family : HSP70 (1-82), PF00012.13	AT4G37910.1	7.00E-26	113	67.90123457	0.427065026	GO:0005774,GO:0046686,GO:0005524,GO:0005618,GO:0009651,GO:0005739	A9NKK0_PICSI	6.00E-35	147	93.82716049	0.427065026	GO:0005524	NODE_29887_length_453_cov_35.909492	0	671	97.63779528	0.667838313	PUT-175a-Picea_glauca-4866	0	1058	99.12280702	1	PUT-175a-Picea_sitchensis-5851	0	1048	99.12280702	1	NA	NA	NA	NA	NA	298	106	208	108	122	125
FCL1253Contig1	722	538	2	code:101	NA	NA	NA	NA	NA	NA	NA	NA	NA	NA	NA	NA	NA	NODE_13854_length_587_cov_111.139694	4.00E-08	58.4	100	0.041551247	PUT-175a-Picea_glauca-18176	0	1136	97.69585253	0.898891967	PUT-175a-Picea_sitchensis-16056	2.00E-92	339	93.36283186	0.296398892	NA	NA	NA	NA	NA	487	889	594	946	850	1044
FCL1254Contig1	2064	2063	24	code:011	Domain : CDC48_2 (38-100), PF02933.10; Family : AAA (151-280), PF00004.22; Family : RuvB_N (151-226), PF05496.5; Domain : AAA_2 (151-244), PF07724.7; Domain : AAA_5 (151-269), PF07728.7; Family : RuvB_N (423-457), PF05496.5; Family : AAA (424-557), PF00004.22	AT3G53230.1	0	1249	93.37260677	0.986918605	GO:0046686,GO:0016787,GO:0005524,GO:0005730,GO:0000166,GO:0017111,GO:0005488,GO:0005886	D7TQP5_VITVI	0	1269	95.72901325	0.986918605	GO:0005524,GO:0017111	FCL3209Contig1	0	1519	82.24299065	0.829457364	PUT-175a-Picea_glauca-8331	0	3878	99.828263	1	PUT-175a-Picea_sitchensis-27460	0	2046	99.86020503	0.53246124	NA	NA	NA	NA	NA	4508	2332	2933	2356	2248	1798
FCL1255Contig1	1234	2	1063	code:011	NA	NA	NA	NA	NA	NA	NA	NA	NA	NA	NA	NA	NA	ABYSS5_1_1055_49_4810	6.00E-19	94.9	100	0.039708266	NA	NA	NA	NA	NA	PUT-175a-Picea_sitchensis-6972	0	754	97.51788325	0.500810373	NA	NA	NA	NA	NA	1131	2414	1423	2116	1466	1801
FCL1256Contig1	648	181	2	code:101	NA	NA	NA	NA	NA	NA	NA	NA	NA	NA	NA	NA	NA	NODE_34849_length_40_cov_52.825001	7.00E-28	123	97.14285714	0.108024691	PUT-175a-Picea_glauca-6245	0	835	99.10313901	0.688271605	PUT-175a-Picea_sitchensis-28153	0	1006	98.37837838	0.856481481	NA	NA	NA	NA	NA	143	48	115	73	69	64
FCL1258Contig1	873	3	728	code:011	Family : Cellulose_synt (5-234), PF03552.7	AT1G55850.1	2.00E-41	166	39.05579399	0.800687285	GO:0030244,GO:0005886	B8LK55_PICSI	2.00E-92	340	82.18623482	0.848797251	GO:0016021,GO:0016760,GO:0030244	NODE_19274_length_783_cov_37.293743	0	794	90.94076655	0.656357388	GQ03413_B24.4	0	1542	97.80092593	0.989690722	PUT-175a-Picea_sitchensis-18776	0	1285	98.44192635	0.808705613	NA	NA	NA	NA	NA	63	41	55	51	44	42
FCL125Contig1	938	938	3	code:001	NA	AT1G74470.1	3.00E-146	514	81.49350649	0.981876333	GO:0016020,GO:0009535,GO:0009941,GO:0009507	B8LQ19_PICSI	4.00E-178	624	98.07692308	0.991471215	GO:0005488,GO:0045550,GO:0015995,GO:0015979	ABYSS5_1_322_46_4965	3.00E-17	89.1	100	0.049040512	PUT-175a-Picea_glauca-46334	0	1733	99.78094195	1	EF677955	0	1733	99.78094195	1	gi|123967536|ref|NC_008816.1|	6.00E-26	125	77.33990148	0.21641791	4240	5008	4062	4616	3117	4241
FCL1260Contig1	1444	2	925	code:011	NA	AT5G03040.3	1.00E-46	184	47.17741935	0.494459834	GO:0005516,GO:0008150,*	A9NV67_PICSI	3.00E-70	267	49.18032787	0.621191136	NA	NODE_8962_length_68_cov_250.367645	1.00E-31	137	98.57142857	0.073407202	PUT-175a-Picea_glauca-2106	0	2742	99.58448753	1	PUT-175a-Picea_sitchensis-353	0	1846	99.58847737	0.673130194	NA	NA	NA	NA	NA	2389	1400	1854	1474	1392	1306
FCL1261Contig1	3079	66	2621	code:111	NA	AT1G76810.1	7.00E-73	273	77.27272727	0.166612537	GO:0005525,GO:0005886,GO:0003924	D8RA41_SELML	2.00E-77	292	91.08280255	0.152971744	GO:0005525,GO:0003924	PUT689	6.00E-150	531	93.69863014	0.117895421	PUT-175a-Picea_glauca-43333	0	1577	99.4011976	0.271191945	PUT-175a-Picea_sitchensis-531312	0	1665	98.74781291	0.299447873	NA	NA	NA	NA	NA	2340	2087	3143	2060	1924	2124
FCL1262Contig1	353	194	349	code:111	NA	NA	NA	NA	NA	NA	NA	NA	NA	NA	NA	NA	NA	NA	NA	NA	NA	NA	PUT-175a-Picea_glauca-28035	0	673	98.7219933	1	PUT-175a-Picea_sitchensis-23903	1.00E-114	412	98.48484848	0.606232295	NA	NA	NA	NA	NA	90	65	98	96	70	63
FCL1263Contig1	452	451	2	code:001	Family : peroxidase (24-148), PF00141.16	AT1G05260.1	8.00E-47	182	59.71223022	0.922566372	GO:0005783,GO:0009409,GO:0004601,GO:0042538,GO:0009269,*	A9P1P4_PICSI	2.00E-75	281	93.15068493	0.969026549	GO:0020037,GO:0004601,GO:0055114,GO:0006979	FCL1639Contig1	2.00E-49	194	92.36641221	0.289823009	PUT-175a-Picea_glauca-12168	0	748	96.13636364	0.973451327	EF087567	0	725	95.22727273	0.973451327	NA	NA	NA	NA	NA	381	214	391	199	191	186
FCL1264Contig1	457	1	456	code:001	NA	NA	NA	NA	NA	NA	NA	B9RQL0_RICCO	3.00E-12	71.6	48.05194805	0.498905908	GO:0047964,GO:0051287,GO:0055114	NA	NA	NA	NA	NA	NA	NA	NA	NA	NA	NA	NA	NA	NA	NA	NA	NA	NA	NA	NA	123	152	150	186	177	155
FCL1265Contig1	712	3	701	code:011	Domain : CPSase_L_D2 (5-67), PF02786.10; Domain : MGS (151-229), PF02142.15	NA	NA	NA	NA	NA	NA	D7SKT3_VITVI	3.00E-103	375	80	0.969101124	GO:0005524,GO:0004086,GO:0006807	FCL1265Contig2	2.00E-50	198	95.76271186	0.165730337	PUT-175a-Picea_glauca-40970	0	1027	98.56630824	0.783707865	PUT-175a-Picea_sitchensis-30148	2.00E-08	60.3	97.05882353	0.047752809	NA	NA	NA	NA	NA	466	109	292	176	201	183
FCL1265Contig2	621	2	562	code:011	Domain : RimK (31-125), PF08443.4; Domain : CPSase_L_D2 (32-183), PF02786.10; Family : ATP-grasp (41-185), PF02222.15; Family : Dala_Dala_lig_C (58-145), PF07478.6	NA	NA	NA	NA	NA	NA	NA	NA	NA	NA	NA	NA	FCL1265Contig1	2.00E-50	198	95.76271186	0.190016103	GQ03601_K22.1	0	850	98.2832618	0.750402576	NA	NA	NA	NA	NA	gi|29374661|ref|NC_004668.1|	1.00E-07	64.1	100	0.053140097	203	72	141	96	98	69
FCL1266Contig1	580	580	365	code:011	NA	NA	NA	NA	NA	NA	NA	NA	NA	NA	NA	NA	NA	NA	NA	NA	NA	NA	PUT-175a-Picea_glauca-12654	2.00E-123	442	85.43046358	0.781034483	NA	NA	NA	NA	NA	NA	NA	NA	NA	NA	76	81	82	96	61	83
FCL1268Contig1	762	470	81	code:111	Family : ATP-synt_F (15-114), PF01990.10	AT4G02620.1	5.00E-48	187	87.12871287	0.397637795	GO:0015986,GO:0005774,GO:0005886,GO:0046961,GO:0046933,GO:0005773	A5B4N7_VITVI	2.00E-49	196	94.05940594	0.397637795	GO:0033180,GO:0046933,GO:0046961,GO:0015986	NODE_12474_length_76_cov_32.776318	1.00E-33	142	91.50943396	0.13648294	GQ03207_L10.1	0	1342	98.24797844	0.971128609	PUT-175a-Picea_sitchensis-13752	0	1286	98.44413013	0.92519685	NA	NA	NA	NA	NA	375	160	291	218	247	205
FCL1269Contig1	219	218	3	code:001	Domain : Glyco_hydro_1 (1-72), PF00232.11	AT3G18080.1	2.00E-29	124	79.16666667	0.98630137	GO:0009505,GO:0005618,GO:0005975,GO:0022626	B8LQ09_PICSI	4.00E-37	154	100	0.98630137	GO:0043169,GO:0004553,GO:0005975	PUT7719	4.00E-111	398	98.17351598	1	PUT-175a-Picea_glauca-24884	2.00E-117	421	100	1	PUT-175a-Picea_sitchensis-9454	9.00E-118	421	100	1	NA	NA	NA	NA	NA	450	109	290	188	223	154
FCL1269Contig2	814	814	2	code:001	Domain : Glyco_hydro_1 (2-259), PF00232.11	AT3G18080.1	2.00E-115	411	69.62962963	0.991400491	GO:0009505,GO:0005618,GO:0005975,GO:0022626	B8LQ09_PICSI	2.00E-161	568	99.62962963	0.995085995	GO:0043169,GO:0004553,GO:0005975	PUT7719	1.00E-151	535	99.65034965	0.351351351	PUT-175a-Picea_glauca-24843	0	1548	99.87623762	0.992628993	EF677945	0	1542	99.75247525	0.992628993	NA	NA	NA	NA	NA	902	277	593	422	489	300
FCL126Contig1	1015	3	1013	code:001	Family : Lipase_GDSL (18-329), PF00657.15	AT5G33370.1	1.00E-106	383	59.6214511	0.936945813	GO:0012505,GO:0006629,GO:0016788	A9NXJ8_PICSI	1.00E-178	626	99.40652819	0.996059113	GO:0016788,GO:0006629	PUT2680	1.00E-148	525	91.66666667	0.377339901	PUT-175a-Picea_glauca-28247	0	1917	99.50592885	0.997044335	EF087205	0	1911	99.31034483	1	NA	NA	NA	NA	NA	4122	2341	4326	4853	5931	4845
FCL1270Contig1	563	87	563	code:101	Family : Glyco_hydro_3 (74-159), PF00933.14	AT3G19620.1	4.00E-50	194	69.62962963	0.719360568	GO:0004553,GO:0005618,GO:0005975	Q6RXY3_FRAAN	2.00E-49	195	62.42038217	0.831261101	GO:0004553,GO:0005975	CL1251Contig1	5.00E-179	625	89.72746331	0.847246892	NA	NA	NA	NA	NA	PUT-175a-Picea_sitchensis-25112	0	1069	99.64412811	0.998223801	NA	NA	NA	NA	NA	616	269	567	527	492	361
FCL1271Contig1	347	345	190	code:011	NA	NA	NA	NA	NA	NA	NA	NA	NA	NA	NA	NA	NA	FCL1271Contig2	7.00E-81	298	97.60479042	0.481268012	PUT-175a-Picea_glauca-37606	8.00E-169	592	98.18731118	0.95389049	NA	NA	NA	NA	NA	NA	NA	NA	NA	NA	61	46	66	50	74	86
FCL1271Contig2	702	43	702	code:101	NA	NA	NA	NA	NA	NA	NA	NA	NA	NA	NA	NA	NA	FCL1271Contig1	2.00E-80	298	97.60479042	0.237891738	PUT-175a-Picea_glauca-37606	0	1263	97.99713877	0.995726496	NA	NA	NA	NA	NA	NA	NA	NA	NA	NA	126	66	92	56	37	41
FCL1272Contig1	213	211	2	code:001	NA	NA	NA	NA	NA	NA	NA	NA	NA	NA	NA	NA	NA	NA	NA	NA	NA	NA	PUT-175a-Picea_glauca-15105	5.00E-99	360	99.73684211	1	PUT-175a-Picea_sitchensis-22443	2.00E-52	204	99.5412844	0.61971831	NA	NA	NA	NA	NA	106	343	160	392	289	348
FCL1273Contig2	1420	236	1063	code:111	Family : UCR_TM (87-147), PF02921.7; Domain : Rieske (208-263), PF00355.19	AT5G13430.1	1.00E-104	377	69.67509025	0.583098592	GO:0016020,GO:0046872	NA	NA	NA	NA	NA	NA	PUT4725	0	1077	99.73637961	0.443661972	PUT-175a-Picea_glauca-6271	0	2496	98.33900811	0.945070423	PUT-175a-Picea_sitchensis-12336	0	2175	98.60456661	0.940140845	NA	NA	NA	NA	NA	781	484	617	628	568	517
FCL1274Contig1	695	213	461	code:111	Family : Sec61_beta (34-74), PF03911.9	AT5G60460.1	2.00E-15	79.7	80.43478261	0.198561151	GO:0005886	A9NXK9_PICSI	2.00E-22	107	100	0.358273381	NA	PUT6806	3.00E-148	523	92.77777778	0.516546763	PUT-175a-Picea_glauca-18853	0	1142	98.57369255	0.90647482	EF676902	0	1006	95.70957096	0.871942446	NA	NA	NA	NA	NA	260	171	286	340	375	385
FCL1275Contig2	785	87	578	code:111	Family : Ribosomal_L24e (3-73), PF01246.13	AT2G36620.1	7.00E-53	204	83.10810811	0.565605096	GO:0016020,GO:0006412,GO:0003735,GO:0005886,GO:0009507	B8LQH6_PICSI	2.00E-64	246	98.01324503	0.577070064	GO:0005840,GO:0003735,GO:0006412	CL421Contig1	0	750	94.26751592	0.6	PUT-175a-Picea_glauca-11549266	0	1335	99.51048951	0.949044586	EF678129	0	1323	99.37062937	0.949044586	NA	NA	NA	NA	NA	1418	816	920	897	947	974
FCL1276Contig1	888	90	488	code:111	Family : Ribosomal_L32e (15-123), PF01655.11	AT4G18100.1	2.00E-53	206	81.20300752	0.449324324	GO:0005730,GO:0006412,GO:0003735,GO:0022626	A9NMY0_PICSI	7.00E-62	238	100	0.449324324	GO:0005840,GO:0003735,GO:0006412	FCL528Contig1	2.00E-142	504	88.1773399	0.457207207	PUT-175a-Picea_glauca-47771	0	1648	99.88439306	0.974099099	EF082636	0	1600	98.96432681	0.974099099	NA	NA	NA	NA	NA	945	913	911	876	971	975
FCL1277Contig1	1326	2	1117	code:011	Family : PA (6-50), PF02225.15; Domain : Peptidase_S8 (74-171), PF00082.15	AT3G14240.1	1.00E-64	244	41.01876676	0.809954751	GO:0012505,GO:0004252,GO:0006508,GO:0042802,GO:0043086	A9NWV5_PICSI	0	708	95.68733154	0.839366516	GO:0004252,GO:0006508	NODE_59295_length_34_cov_21.970589	7.00E-08	58.4	100	0.022624434	NA	NA	NA	NA	NA	EF085820	0	2157	98.699948	0.955505279	NA	NA	NA	NA	NA	651	374	533	341	291	335
[truncated: 37,405 more rows]
